# Supplementary material for: Crystal structure of 4-methyl-7-prop­oxy-2H-chromen-2-one
Source: Acta Crystallogr Sect E Struct Rep Online. 2014 Oct 31;70(Pt 11):451–3. doi: 10.1107/S1600536814023678 (PMC4257269; doi:10.1107/S1600536814023678)
Supplement: Supplementary file 1 [file e-70-00451-sup1.cif]

##############################################################################
#                                                                            #
# This CIF contains the data in a paper accepted for publication in          #
# Acta Crystallographica Section E. It conforms to the requirements of       #
# Notes for Authors for Acta Crystallographica Section E, and has been       #
# peer reviewed under the auspices of the IUCr Commission on Journals.       #
#                                                                            #
# Full details of the Crystallographic Information File format               #
# are given in the paper "The Crystallographic Information File (CIF):       #
# a New Standard Archive File for Crystallography" by S. R. Hall, F. H.      #
# Allen and I. D. Brown [Acta Cryst. (1991), A47, 655-685].                  #
#                                                                            #
# The current version of the core CIF dictionary is obtainable from          #
# ftp://ftp.iucr.org/pub/cif_core.dic.                                       #
#                                                                            #
# Software is freely available for graphical display of the structure(s)     #
# in this CIF. For information consult the CIF software page                 #
# http://www.iucr.org/resources/cif/software.                                #
#                                                                            #
# This file may be used for bona fide research purposes within the           #
# scientific community so long as proper attribution is given to the journal # 
# article from which it was obtained.                                        #
#                                                                            #
##############################################################################
data_I
_audit_creation_method     SHELXL-97
_chemical_name_systematic
;
4-Methyl-7-propoxy-2<i>H</i>-chromen-2-one
;
_chemical_name_common     ?
_chemical_formula_moiety     'C13 H14 O3'
_chemical_formula_sum     'C13 H14 O3'
_chemical_formula_iupac     'C13 H14 O3'
_chemical_formula_weight     218.24
_chemical_melting_point     ?
_symmetry_cell_setting     triclinic
_symmetry_space_group_name_H-M     'P -1'
_symmetry_space_group_name_Hall     '-P 1'
loop_
    _symmetry_equiv_pos_as_xyz
    'x, y, z'
    '-x, -y, -z'
_cell_length_a     7.2418(9)
_cell_length_b     11.5459(14)
_cell_length_c     14.5301(17)
_cell_angle_alpha     69.014(2)
_cell_angle_beta     76.086(2)
_cell_angle_gamma     84.124(2)
_cell_volume     1100.9(2)
_cell_formula_units_Z     4
_cell_measurement_reflns_used     7718
_cell_measurement_theta_min     2.82
_cell_measurement_theta_max     28.21
_cell_measurement_temperature     100(2)
_exptl_crystal_description     block
_exptl_crystal_colour     colourless
_exptl_crystal_size_max     0.25
_exptl_crystal_size_mid     0.25
_exptl_crystal_size_min     0.21
_exptl_crystal_density_diffrn     1.317
_exptl_crystal_density_meas     ?
_exptl_crystal_density_method     'not measured'
_exptl_crystal_F_000     464
_exptl_absorpt_coefficient_mu     0.093
_exptl_absorpt_correction_type     multi-scan
_exptl_absorpt_process_details
;
(SADABS; Sheldrick, 2003)
;
_exptl_absorpt_correction_T_min     0.9771
_exptl_absorpt_correction_T_max     0.9807
_exptl_special_details     ?
_diffrn_ambient_temperature     100(2)
_diffrn_radiation_type     MoK\a
_diffrn_radiation_wavelength     0.71073
_diffrn_radiation_source     'fine-focus sealed tube'
_diffrn_radiation_monochromator     graphite
_diffrn_measurement_device_type     'Bruker SMART APEX CCD area-detector'
_diffrn_measurement_method     '\f and \w scans'
_diffrn_detector_area_resol_mean     8.3
_diffrn_reflns_number     9469
_diffrn_reflns_av_R_equivalents     0.0304
_diffrn_reflns_av_sigmaI/netI     0.0329
_diffrn_reflns_theta_min     1.54
_diffrn_reflns_theta_max     25.00
_diffrn_reflns_theta_full     25.00
_diffrn_measured_fraction_theta_max     0.996
_diffrn_measured_fraction_theta_full     0.996
_diffrn_reflns_limit_h_min     -8
_diffrn_reflns_limit_h_max     8
_diffrn_reflns_limit_k_min     -13
_diffrn_reflns_limit_k_max     13
_diffrn_reflns_limit_l_min     -17
_diffrn_reflns_limit_l_max     17
_diffrn_standards_number     0
_diffrn_standards_interval_count     .
_diffrn_standards_interval_time     .
_diffrn_standards_decay_%     ?
_refine_special_details
;
Refinement of <i>F</i>^2^ against ALL reflections. The weighted <i>R</i>-factor
<i>wR</i> and goodness of fit <i>S</i> are based on <i>F</i>^2^, conventional
<i>R</i>-factors <i>R</i> are based on <i>F</i>, with <i>F</i> set to zero for
negative <i>F</i>^2^. The threshold expression of <i>F</i>^2^ >
\s(<i>F</i>^2^) is used only for calculating <i>R</i>-factors(gt) <i>etc</i>.
and is not relevant to the choice of reflections for refinement.
<i>R</i>-factors based on <i>F</i>^2^ are statistically about twice as large
as those based on <i>F</i>, and <i>R</i>- factors based on ALL data will be
even larger.
;
_reflns_number_total     3872
_reflns_number_gt     3420
_reflns_threshold_expression     I>2\s(I)
_refine_ls_structure_factor_coef     Fsqd
_refine_ls_matrix_type     full
_refine_ls_R_factor_all     0.0534
_refine_ls_R_factor_gt     0.0472
_refine_ls_wR_factor_gt     0.1158
_refine_ls_wR_factor_ref     0.1222
_refine_ls_goodness_of_fit_ref     1.124
_refine_ls_restrained_S_all     1.124
_refine_ls_number_reflns     3872
_refine_ls_number_parameters     293
_refine_ls_number_restraints     0
_refine_ls_hydrogen_treatment     constr
_refine_ls_weighting_scheme     calc
_refine_ls_weighting_details
         'calc w=1/[\s^2^(Fo^2^)+(0.0454P)^2^+0.5831P] where P=(Fo^2^+2Fc^2^)/3'
_atom_sites_solution_hydrogens     geom
_atom_sites_solution_primary     direct
_atom_sites_solution_secondary     difmap
_refine_ls_shift/su_max     0.001
_refine_ls_shift/su_mean     0.000
_refine_diff_density_max     0.222
_refine_diff_density_min     -0.247
_refine_ls_extinction_method     none
_refine_ls_extinction_coef     ?
loop_
    _atom_type_symbol
    _atom_type_description
    _atom_type_scat_dispersion_real
    _atom_type_scat_dispersion_imag
    _atom_type_scat_source
    'C' 'C' 0.0033 0.0016
                         'International Tables Vol C Tables 4.2.6.8 and 6.1.1.4'
    'H' 'H' 0.0000 0.0000
                         'International Tables Vol C Tables 4.2.6.8 and 6.1.1.4'
    'O' 'O' 0.0106 0.0060
                         'International Tables Vol C Tables 4.2.6.8 and 6.1.1.4'
_computing_data_collection
;
SMART (Bruker, 2000)
;
_computing_cell_refinement
;
SAINT-Plus (Bruker, 2001)
;
_computing_data_reduction
;
SAINT-Plus (Bruker, 2001)
;
_computing_structure_solution
;
SHELXTL-NT (Sheldrick, 2008)
;
_computing_structure_refinement
;
SHELXTL-NT (Sheldrick, 2008)
;
_computing_molecular_graphics
;
DIAMOND (Brandenburg, 1997)
;
_computing_publication_material
;
SHELXTL-NT (Sheldrick, 2008) and  publCIF (Westrip, 2010)
;
loop_
    _atom_site_type_symbol
    _atom_site_label
    _atom_site_fract_x
    _atom_site_fract_y
    _atom_site_fract_z
    _atom_site_U_iso_or_equiv
    _atom_site_adp_type
    _atom_site_calc_flag
    _atom_site_refinement_flags
    _atom_site_occupancy
    _atom_site_symmetry_multiplicity
    _atom_site_disorder_assembly
    _atom_site_disorder_group
    C C1 0.2312(2) 1.02587(16) 0.34492(13) 0.0272(4) Uani d . 1 1 . .
    C C2 0.0602(2) 0.95556(16) 0.37805(13) 0.0274(4) Uani d . 1 1 . .
    H H2 -0.0354 0.9666 0.4320 0.033 Uiso calc R 1 1 . .
    C C3 0.0295(2) 0.87428(16) 0.33576(13) 0.0269(4) Uani d . 1 1 . .
    C C4 0.1609(3) 0.77466(16) 0.20345(13) 0.0269(4) Uani d . 1 1 . .
    H H4 0.0473 0.7297 0.2212 0.032 Uiso calc R 1 1 . .
    C C5 0.3071(2) 0.75950(16) 0.12847(13) 0.0265(4) Uani d . 1 1 . .
    H H5 0.2937 0.7048 0.0948 0.032 Uiso calc R 1 1 . .
    C C6 0.4758(2) 0.82451(15) 0.10153(12) 0.0253(4) Uani d . 1 1 . .
    C C7 0.4952(2) 0.90553(15) 0.14979(12) 0.0248(4) Uani d . 1 1 . .
    H H7 0.6091 0.9504 0.1317 0.030 Uiso calc R 1 1 . .
    C C8 0.3444(2) 0.91946(15) 0.22501(12) 0.0235(4) Uani d . 1 1 . .
    C C9 0.1753(2) 0.85505(15) 0.25466(12) 0.0240(4) Uani d . 1 1 . .
    C C10 0.7927(2) 0.86097(16) -0.00035(13) 0.0281(4) Uani d . 1 1 . .
    H H10A 0.8528 0.8348 0.0586 0.034 Uiso calc R 1 1 . .
    H H10B 0.7742 0.9522 -0.0230 0.034 Uiso calc R 1 1 . .
    C C11 0.9176(3) 0.82336(17) -0.08476(13) 0.0295(4) Uani d . 1 1 . .
    H H11A 0.8568 0.8502 -0.1434 0.035 Uiso calc R 1 1 . .
    H H11B 0.9329 0.7319 -0.0620 0.035 Uiso calc R 1 1 . .
    C C12 1.1119(3) 0.88242(19) -0.11598(14) 0.0347(4) Uani d . 1 1 . .
    H H12A 1.0966 0.9729 -0.1394 0.052 Uiso calc R 1 1 . .
    H H12B 1.1919 0.8573 -0.1707 0.052 Uiso calc R 1 1 . .
    H H12C 1.1724 0.8550 -0.0580 0.052 Uiso calc R 1 1 . .
    C C13 -0.1524(3) 0.80431(18) 0.37212(14) 0.0346(4) Uani d . 1 1 . .
    H H13A -0.2305 0.8233 0.4303 0.052 Uiso calc R 1 1 . .
    H H13B -0.1237 0.7151 0.3921 0.052 Uiso calc R 1 1 . .
    H H13C -0.2219 0.8288 0.3177 0.052 Uiso calc R 1 1 . .
    C C14 0.8545(2) 0.54134(16) 0.14392(12) 0.0250(4) Uani d . 1 1 . .
    C C15 0.7477(2) 0.46641(15) 0.11512(12) 0.0253(4) Uani d . 1 1 . .
    H H15 0.8064 0.4400 0.0599 0.030 Uiso calc R 1 1 . .
    C C16 0.5668(2) 0.43214(15) 0.16371(12) 0.0252(4) Uani d . 1 1 . .
    C C17 0.2919(2) 0.44277(16) 0.30600(13) 0.0255(4) Uani d . 1 1 . .
    H H17 0.2194 0.3891 0.2924 0.031 Uiso calc R 1 1 . .
    C C18 0.2136(2) 0.48829(15) 0.38246(13) 0.0254(4) Uani d . 1 1 . .
    H H18 0.0881 0.4665 0.4208 0.030 Uiso calc R 1 1 . .
    C C19 0.3192(2) 0.56707(15) 0.40370(12) 0.0232(4) Uani d . 1 1 . .
    C C20 0.5028(2) 0.59811(15) 0.34929(12) 0.0230(4) Uani d . 1 1 . .
    H H20 0.5755 0.6507 0.3639 0.028 Uiso calc R 1 1 . .
    C C21 0.5781(2) 0.55004(15) 0.27239(12) 0.0224(4) Uani d . 1 1 . .
    C C22 0.4766(2) 0.47361(14) 0.24749(12) 0.0223(4) Uani d . 1 1 . .
    C C23 0.3305(2) 0.69312(16) 0.50284(13) 0.0250(4) Uani d . 1 1 . .
    H H23A 0.3647 0.7685 0.4426 0.030 Uiso calc R 1 1 . .
    H H23B 0.4491 0.6526 0.5226 0.030 Uiso calc R 1 1 . .
    C C24 0.2037(3) 0.72763(16) 0.58868(13) 0.0280(4) Uani d . 1 1 . .
    H H24A 0.1709 0.6519 0.6489 0.034 Uiso calc R 1 1 . .
    H H24B 0.0841 0.7664 0.5690 0.034 Uiso calc R 1 1 . .
    C C25 0.3047(3) 0.81783(18) 0.61425(14) 0.0357(4) Uani d . 1 1 . .
    H H25A 0.4244 0.7799 0.6322 0.054 Uiso calc R 1 1 . .
    H H25B 0.2232 0.8373 0.6714 0.054 Uiso calc R 1 1 . .
    H H25C 0.3315 0.8943 0.5555 0.054 Uiso calc R 1 1 . .
    C C26 0.4575(3) 0.35469(17) 0.13210(14) 0.0324(4) Uani d . 1 1 . .
    H H26A 0.5353 0.3388 0.0725 0.049 Uiso calc R 1 1 . .
    H H26B 0.3402 0.3991 0.1158 0.049 Uiso calc R 1 1 . .
    H H26C 0.4255 0.2757 0.1874 0.049 Uiso calc R 1 1 . .
    O O1 0.37241(17) 1.00201(11) 0.26973(9) 0.0264(3) Uani d . 1 1 . .
    O O2 0.26525(19) 1.10374(12) 0.37645(10) 0.0359(3) Uani d . 1 1 . .
    O O3 0.61273(17) 0.80147(11) 0.02699(9) 0.0291(3) Uani d . 1 1 . .
    O O4 0.76161(16) 0.58432(11) 0.22148(8) 0.0243(3) Uani d . 1 1 . .
    O O5 1.01862(17) 0.57246(12) 0.10667(9) 0.0315(3) Uani d . 1 1 . .
    O O6 0.22868(16) 0.60943(11) 0.48005(9) 0.0266(3) Uani d . 1 1 . .
loop_
    _atom_site_aniso_label
    _atom_site_aniso_U_11
    _atom_site_aniso_U_22
    _atom_site_aniso_U_33
    _atom_site_aniso_U_12
    _atom_site_aniso_U_13
    _atom_site_aniso_U_23
    C1 0.0281(9) 0.0300(9) 0.0229(8) 0.0023(7) -0.0038(7) -0.0103(7)
    C2 0.0273(9) 0.0319(9) 0.0217(8) 0.0009(7) -0.0034(7) -0.0093(7)
    C3 0.0267(9) 0.0288(9) 0.0214(8) 0.0006(7) -0.0061(7) -0.0039(7)
    C4 0.0294(9) 0.0264(9) 0.0245(9) -0.0029(7) -0.0089(7) -0.0058(7)
    C5 0.0315(9) 0.0253(8) 0.0250(9) -0.0007(7) -0.0107(7) -0.0086(7)
    C6 0.0286(9) 0.0270(9) 0.0192(8) 0.0025(7) -0.0052(7) -0.0074(7)
    C7 0.0263(9) 0.0271(9) 0.0211(8) -0.0010(7) -0.0046(7) -0.0088(7)
    C8 0.0286(9) 0.0234(8) 0.0203(8) 0.0007(7) -0.0083(7) -0.0080(7)
    C9 0.0252(8) 0.0248(8) 0.0209(8) -0.0009(7) -0.0070(7) -0.0052(7)
    C10 0.0288(9) 0.0300(9) 0.0256(9) 0.0003(7) -0.0048(7) -0.0108(7)
    C11 0.0329(10) 0.0323(9) 0.0222(9) 0.0026(7) -0.0047(7) -0.0100(7)
    C12 0.0331(10) 0.0464(11) 0.0256(9) 0.0030(8) -0.0063(8) -0.0147(8)
    C13 0.0295(10) 0.0400(11) 0.0313(10) -0.0058(8) -0.0032(8) -0.0095(8)
    C14 0.0265(9) 0.0283(9) 0.0181(8) 0.0021(7) -0.0005(7) -0.0089(7)
    C15 0.0284(9) 0.0276(9) 0.0201(8) 0.0010(7) -0.0023(7) -0.0106(7)
    C16 0.0285(9) 0.0250(8) 0.0210(8) 0.0001(7) -0.0038(7) -0.0079(7)
    C17 0.0252(9) 0.0266(8) 0.0251(9) -0.0019(7) -0.0040(7) -0.0101(7)
    C18 0.0232(8) 0.0270(9) 0.0236(8) -0.0028(7) 0.0002(7) -0.0088(7)
    C19 0.0242(8) 0.0253(8) 0.0180(8) 0.0017(6) -0.0002(6) -0.0086(6)
    C20 0.0241(8) 0.0239(8) 0.0206(8) -0.0009(7) -0.0022(7) -0.0087(7)
    C21 0.0197(8) 0.0237(8) 0.0193(8) 0.0001(6) -0.0006(6) -0.0047(6)
    C22 0.0234(8) 0.0224(8) 0.0201(8) 0.0002(6) -0.0029(7) -0.0076(7)
    C23 0.0251(8) 0.0279(9) 0.0229(8) -0.0001(7) -0.0038(7) -0.0108(7)
    C24 0.0298(9) 0.0329(9) 0.0212(8) 0.0052(7) -0.0038(7) -0.0120(7)
    C25 0.0441(11) 0.0377(10) 0.0306(10) 0.0074(9) -0.0113(8) -0.0182(8)
    C26 0.0341(10) 0.0368(10) 0.0293(10) -0.0038(8) -0.0030(8) -0.0169(8)
    O1 0.0283(6) 0.0305(6) 0.0229(6) -0.0031(5) -0.0023(5) -0.0136(5)
    O2 0.0382(7) 0.0401(7) 0.0359(7) -0.0036(6) -0.0031(6) -0.0232(6)
    O3 0.0304(7) 0.0333(7) 0.0250(6) -0.0018(5) -0.0018(5) -0.0142(5)
    O4 0.0210(6) 0.0302(6) 0.0208(6) -0.0024(5) 0.0024(5) -0.0118(5)
    O5 0.0252(7) 0.0418(7) 0.0267(7) -0.0050(5) 0.0036(5) -0.0158(6)
    O6 0.0242(6) 0.0336(7) 0.0238(6) -0.0030(5) 0.0018(5) -0.0158(5)
_geom_special_details
;
All e.s.d.'s (except the e.s.d. in the dihedral angle between two l.s. planes)
are estimated using the full covariance matrix. The cell e.s.d.'s are taken
into account individually in the estimation of e.s.d.'s in distances, angles
and torsion angles; correlations between e.s.d.'s in cell parameters are only
used when they are defined by crystal symmetry. An approximate (isotropic)
treatment of cell e.s.d.'s is used for estimating e.s.d.'s involving l.s.
planes.
;
loop_
    _geom_bond_atom_site_label_1
    _geom_bond_atom_site_label_2
    _geom_bond_site_symmetry_2
    _geom_bond_distance
    _geom_bond_publ_flag
    C1 O2 . 1.214(2) ?
    C1 O1 . 1.391(2) ?
    C1 C2 . 1.437(2) ?
    C2 C3 . 1.353(3) ?
    C2 H2 . 0.9500 ?
    C3 C9 . 1.447(2) ?
    C3 C13 . 1.498(2) ?
    C4 C5 . 1.372(2) ?
    C4 C9 . 1.406(2) ?
    C4 H4 . 0.9500 ?
    C5 C6 . 1.399(2) ?
    C5 H5 . 0.9500 ?
    C6 O3 . 1.365(2) ?
    C6 C7 . 1.390(2) ?
    C7 C8 . 1.389(2) ?
    C7 H7 . 0.9500 ?
    C8 O1 . 1.385(2) ?
    C8 C9 . 1.394(2) ?
    C10 O3 . 1.438(2) ?
    C10 C11 . 1.510(2) ?
    C10 H10A . 0.9900 ?
    C10 H10B . 0.9900 ?
    C11 C12 . 1.523(3) ?
    C11 H11A . 0.9900 ?
    C11 H11B . 0.9900 ?
    C12 H12A . 0.9800 ?
    C12 H12B . 0.9800 ?
    C12 H12C . 0.9800 ?
    C13 H13A . 0.9800 ?
    C13 H13B . 0.9800 ?
    C13 H13C . 0.9800 ?
    C14 O5 . 1.214(2) ?
    C14 O4 . 1.3916(19) ?
    C14 C15 . 1.440(2) ?
    C15 C16 . 1.353(2) ?
    C15 H15 . 0.9500 ?
    C16 C22 . 1.452(2) ?
    C16 C26 . 1.501(2) ?
    C17 C18 . 1.373(2) ?
    C17 C22 . 1.405(2) ?
    C17 H17 . 0.9500 ?
    C18 C19 . 1.402(2) ?
    C18 H18 . 0.9500 ?
    C19 O6 . 1.3685(19) ?
    C19 C20 . 1.382(2) ?
    C20 C21 . 1.394(2) ?
    C20 H20 . 0.9500 ?
    C21 O4 . 1.3769(19) ?
    C21 C22 . 1.392(2) ?
    C23 O6 . 1.442(2) ?
    C23 C24 . 1.513(2) ?
    C23 H23A . 0.9900 ?
    C23 H23B . 0.9900 ?
    C24 C25 . 1.524(3) ?
    C24 H24A . 0.9900 ?
    C24 H24B . 0.9900 ?
    C25 H25A . 0.9800 ?
    C25 H25B . 0.9800 ?
    C25 H25C . 0.9800 ?
    C26 H26A . 0.9800 ?
    C26 H26B . 0.9800 ?
    C26 H26C . 0.9800 ?
loop_
    _geom_angle_atom_site_label_1
    _geom_angle_atom_site_label_2
    _geom_angle_atom_site_label_3
    _geom_angle_site_symmetry_1
    _geom_angle_site_symmetry_3
    _geom_angle
    _geom_angle_publ_flag
    O2 C1 O1 . . 116.67(16) ?
    O2 C1 C2 . . 126.41(16) ?
    O1 C1 C2 . . 116.92(15) ?
    C3 C2 C1 . . 122.82(16) ?
    C3 C2 H2 . . 118.6 ?
    C1 C2 H2 . . 118.6 ?
    C2 C3 C9 . . 119.15(16) ?
    C2 C3 C13 . . 120.81(16) ?
    C9 C3 C13 . . 120.03(16) ?
    C5 C4 C9 . . 121.63(16) ?
    C5 C4 H4 . . 119.2 ?
    C9 C4 H4 . . 119.2 ?
    C4 C5 C6 . . 119.99(16) ?
    C4 C5 H5 . . 120.0 ?
    C6 C5 H5 . . 120.0 ?
    O3 C6 C7 . . 124.58(16) ?
    O3 C6 C5 . . 115.22(15) ?
    C7 C6 C5 . . 120.20(16) ?
    C8 C7 C6 . . 118.48(16) ?
    C8 C7 H7 . . 120.8 ?
    C6 C7 H7 . . 120.8 ?
    O1 C8 C7 . . 115.64(15) ?
    O1 C8 C9 . . 121.49(15) ?
    C7 C8 C9 . . 122.87(16) ?
    C8 C9 C4 . . 116.82(16) ?
    C8 C9 C3 . . 118.18(15) ?
    C4 C9 C3 . . 125.00(16) ?
    O3 C10 C11 . . 107.78(14) ?
    O3 C10 H10A . . 110.2 ?
    C11 C10 H10A . . 110.2 ?
    O3 C10 H10B . . 110.2 ?
    C11 C10 H10B . . 110.2 ?
    H10A C10 H10B . . 108.5 ?
    C10 C11 C12 . . 110.13(15) ?
    C10 C11 H11A . . 109.6 ?
    C12 C11 H11A . . 109.6 ?
    C10 C11 H11B . . 109.6 ?
    C12 C11 H11B . . 109.6 ?
    H11A C11 H11B . . 108.1 ?
    C11 C12 H12A . . 109.5 ?
    C11 C12 H12B . . 109.5 ?
    H12A C12 H12B . . 109.5 ?
    C11 C12 H12C . . 109.5 ?
    H12A C12 H12C . . 109.5 ?
    H12B C12 H12C . . 109.5 ?
    C3 C13 H13A . . 109.5 ?
    C3 C13 H13B . . 109.5 ?
    H13A C13 H13B . . 109.5 ?
    C3 C13 H13C . . 109.5 ?
    H13A C13 H13C . . 109.5 ?
    H13B C13 H13C . . 109.5 ?
    O5 C14 O4 . . 115.87(15) ?
    O5 C14 C15 . . 126.62(15) ?
    O4 C14 C15 . . 117.51(14) ?
    C16 C15 C14 . . 122.54(15) ?
    C16 C15 H15 . . 118.7 ?
    C14 C15 H15 . . 118.7 ?
    C15 C16 C22 . . 118.65(16) ?
    C15 C16 C26 . . 121.73(15) ?
    C22 C16 C26 . . 119.61(15) ?
    C18 C17 C22 . . 121.56(16) ?
    C18 C17 H17 . . 119.2 ?
    C22 C17 H17 . . 119.2 ?
    C17 C18 C19 . . 119.83(15) ?
    C17 C18 H18 . . 120.1 ?
    C19 C18 H18 . . 120.1 ?
    O6 C19 C20 . . 123.65(15) ?
    O6 C19 C18 . . 115.75(14) ?
    C20 C19 C18 . . 120.60(15) ?
    C19 C20 C21 . . 118.08(16) ?
    C19 C20 H20 . . 121.0 ?
    C21 C20 H20 . . 121.0 ?
    O4 C21 C22 . . 121.81(14) ?
    O4 C21 C20 . . 115.06(15) ?
    C22 C21 C20 . . 123.13(15) ?
    C21 C22 C17 . . 116.77(15) ?
    C21 C22 C16 . . 118.50(15) ?
    C17 C22 C16 . . 124.73(15) ?
    O6 C23 C24 . . 108.36(13) ?
    O6 C23 H23A . . 110.0 ?
    C24 C23 H23A . . 110.0 ?
    O6 C23 H23B . . 110.0 ?
    C24 C23 H23B . . 110.0 ?
    H23A C23 H23B . . 108.4 ?
    C23 C24 C25 . . 110.15(15) ?
    C23 C24 H24A . . 109.6 ?
    C25 C24 H24A . . 109.6 ?
    C23 C24 H24B . . 109.6 ?
    C25 C24 H24B . . 109.6 ?
    H24A C24 H24B . . 108.1 ?
    C24 C25 H25A . . 109.5 ?
    C24 C25 H25B . . 109.5 ?
    H25A C25 H25B . . 109.5 ?
    C24 C25 H25C . . 109.5 ?
    H25A C25 H25C . . 109.5 ?
    H25B C25 H25C . . 109.5 ?
    C16 C26 H26A . . 109.5 ?
    C16 C26 H26B . . 109.5 ?
    H26A C26 H26B . . 109.5 ?
    C16 C26 H26C . . 109.5 ?
    H26A C26 H26C . . 109.5 ?
    H26B C26 H26C . . 109.5 ?
    C8 O1 C1 . . 121.32(13) ?
    C6 O3 C10 . . 117.68(13) ?
    C21 O4 C14 . . 120.86(13) ?
    C19 O6 C23 . . 117.62(13) ?
loop_
    _geom_torsion_atom_site_label_1
    _geom_torsion_atom_site_label_2
    _geom_torsion_atom_site_label_3
    _geom_torsion_atom_site_label_4
    _geom_torsion_site_symmetry_1
    _geom_torsion_site_symmetry_2
    _geom_torsion_site_symmetry_3
    _geom_torsion_site_symmetry_4
    _geom_torsion
    _geom_torsion_publ_flag
    O2 C1 C2 C3 . . . . 176.86(18) ?
    O1 C1 C2 C3 . . . . -3.6(3) ?
    C1 C2 C3 C9 . . . . 1.0(3) ?
    C1 C2 C3 C13 . . . . -179.20(16) ?
    C9 C4 C5 C6 . . . . 0.2(3) ?
    C4 C5 C6 O3 . . . . 179.21(15) ?
    C4 C5 C6 C7 . . . . -0.7(3) ?
    O3 C6 C7 C8 . . . . -179.56(14) ?
    C5 C6 C7 C8 . . . . 0.3(2) ?
    C6 C7 C8 O1 . . . . -179.66(14) ?
    C6 C7 C8 C9 . . . . 0.5(3) ?
    O1 C8 C9 C4 . . . . 179.26(14) ?
    C7 C8 C9 C4 . . . . -0.9(2) ?
    O1 C8 C9 C3 . . . . -1.4(2) ?
    C7 C8 C9 C3 . . . . 178.37(15) ?
    C5 C4 C9 C8 . . . . 0.5(2) ?
    C5 C4 C9 C3 . . . . -178.70(16) ?
    C2 C3 C9 C8 . . . . 1.5(2) ?
    C13 C3 C9 C8 . . . . -178.27(16) ?
    C2 C3 C9 C4 . . . . -179.23(16) ?
    C13 C3 C9 C4 . . . . 1.0(3) ?
    O3 C10 C11 C12 . . . . -179.21(14) ?
    O5 C14 C15 C16 . . . . 177.33(17) ?
    O4 C14 C15 C16 . . . . -3.4(2) ?
    C14 C15 C16 C22 . . . . 0.6(3) ?
    C14 C15 C16 C26 . . . . 179.60(16) ?
    C22 C17 C18 C19 . . . . -0.3(3) ?
    C17 C18 C19 O6 . . . . 179.01(14) ?
    C17 C18 C19 C20 . . . . -0.9(3) ?
    O6 C19 C20 C21 . . . . -179.18(14) ?
    C18 C19 C20 C21 . . . . 0.7(2) ?
    C19 C20 C21 O4 . . . . -179.80(14) ?
    C19 C20 C21 C22 . . . . 0.6(3) ?
    O4 C21 C22 C17 . . . . 178.73(14) ?
    C20 C21 C22 C17 . . . . -1.7(2) ?
    O4 C21 C22 C16 . . . . -1.6(2) ?
    C20 C21 C22 C16 . . . . 177.96(15) ?
    C18 C17 C22 C21 . . . . 1.5(2) ?
    C18 C17 C22 C16 . . . . -178.13(16) ?
    C15 C16 C22 C21 . . . . 1.9(2) ?
    C26 C16 C22 C21 . . . . -177.11(15) ?
    C15 C16 C22 C17 . . . . -178.45(16) ?
    C26 C16 C22 C17 . . . . 2.6(3) ?
    O6 C23 C24 C25 . . . . -179.12(14) ?
    C7 C8 O1 C1 . . . . 178.93(14) ?
    C9 C8 O1 C1 . . . . -1.2(2) ?
    O2 C1 O1 C8 . . . . -176.75(15) ?
    C2 C1 O1 C8 . . . . 3.6(2) ?
    C7 C6 O3 C10 . . . . 2.9(2) ?
    C5 C6 O3 C10 . . . . -176.98(14) ?
    C11 C10 O3 C6 . . . . -178.95(13) ?
    C22 C21 O4 C14 . . . . -1.3(2) ?
    C20 C21 O4 C14 . . . . 179.11(14) ?
    O5 C14 O4 C21 . . . . -176.94(14) ?
    C15 C14 O4 C21 . . . . 3.7(2) ?
    C20 C19 O6 C23 . . . . 1.4(2) ?
    C18 C19 O6 C23 . . . . -178.55(14) ?
    C24 C23 O6 C19 . . . . 179.83(13) ?
loop_
    _geom_hbond_atom_site_label_D
    _geom_hbond_atom_site_label_H
    _geom_hbond_atom_site_label_A
    _geom_hbond_site_symmetry_A
    _geom_hbond_distance_DH
    _geom_hbond_distance_HA
    _geom_hbond_distance_DA
    _geom_hbond_angle_DHA
    C5 H5 O5 1_455 0.95 2.57 3.296(2) 133
    C15 H15 O5 2_765 0.95 2.49 3.422(2) 165
    C18 H18 O6 2_566 0.95 2.45 3.402(2) 175
    C11 H11A Cg2 2_675 0.99 2.76 3.6087(4) 140
    C24 H24A Cg4 2_666 0.99 2.81 3.613(2) 139
    C23 H23B Cg3 2_666 0.99 2.75 3.614(2) 145
_iucr_refine_instructions_details
;
TITL asrm in P-1
CELL 0.71073   7.2418  11.5459  14.5301  69.014  76.086  84.124
ZERR    4.00   0.0009   0.0014   0.0017   0.002   0.002   0.002
LATT 1
SFAC C  H  O
UNIT 52 56 12
OMIT  -3.00  50.00
L.S. 4
ACTA
BOND $H
FMAP 2
PLAN 5
CONF
SIZE 0.21 0.25 0.25
WGHT  0.044900  0.583700
FVAR  0.842510
TEMP -173
MOLE 1
C1     1   0.231219  1.025871  0.344916 11.000000  0.028070  0.029960 =
           0.022900 -0.010290 -0.003820  0.002300
C2     1   0.060211  0.955557  0.378046 11.000000  0.027260  0.031880 =
           0.021700 -0.009340 -0.003440  0.000860
AFIX 43
H2     2  -0.035411  0.966625  0.431975 11.000000 -1.200000
AFIX 0
C3     1   0.029500  0.874275  0.335756 11.000000  0.026720  0.028770 =
           0.021410 -0.003950 -0.006120  0.000640
C4     1   0.160938  0.774661  0.203451 11.000000  0.029360  0.026350 =
           0.024530 -0.005810 -0.008900 -0.002890
AFIX 43
H4     2   0.047266  0.729747  0.221222 11.000000 -1.200000
AFIX 0
C5     1   0.307053  0.759499  0.128470 11.000000  0.031480  0.025340 =
           0.024970 -0.008580 -0.010730 -0.000700
AFIX 43
H5     2   0.293672  0.704850  0.094837 11.000000 -1.200000
AFIX 0
C6     1   0.475758  0.824511  0.101533 11.000000  0.028560  0.027010 =
           0.019180 -0.007370 -0.005240  0.002460
C7     1   0.495217  0.905529  0.149786 11.000000  0.026320  0.027110 =
           0.021070 -0.008760 -0.004650 -0.000970
AFIX 43
H7     2   0.609053  0.950363  0.131736 11.000000 -1.200000
AFIX 0
C8     1   0.344434  0.919460  0.225008 11.000000  0.028560  0.023400 =
           0.020270 -0.007980 -0.008320  0.000740
C9     1   0.175254  0.855046  0.254664 11.000000  0.025160  0.024840 =
           0.020870 -0.005190 -0.006960 -0.000870
C10    1   0.792662  0.860969 -0.000346 11.000000  0.028760  0.030000 =
           0.025590 -0.010800 -0.004790  0.000300
AFIX 23
H10A   2   0.852762  0.834829  0.058551 11.000000 -1.200000
H10B   2   0.774207  0.952218 -0.023007 11.000000 -1.200000
AFIX 0
C11    1   0.917589  0.823356 -0.084762 11.000000  0.032920  0.032300 =
           0.022230 -0.009990 -0.004740  0.002620
AFIX 23
H11A   2   0.856808  0.850196 -0.143443 11.000000 -1.200000
H11B   2   0.932869  0.731904 -0.062007 11.000000 -1.200000
AFIX 0
C12    1   1.111934  0.882416 -0.115984 11.000000  0.033140  0.046370 =
           0.025630 -0.014660 -0.006280  0.003030
AFIX 137
H12A   2   1.096570  0.972948 -0.139363 11.000000 -1.500000
H12B   2   1.191886  0.857342 -0.170706 11.000000 -1.500000
H12C   2   1.172403  0.854961 -0.057975 11.000000 -1.500000
AFIX 0
C13    1  -0.152403  0.804310  0.372117 11.000000  0.029480  0.039960 =
           0.031310 -0.009510 -0.003230 -0.005820
AFIX 137
H13A   2  -0.230548  0.823309  0.430300 11.000000 -1.500000
H13B   2  -0.123710  0.715051  0.392116 11.000000 -1.500000
H13C   2  -0.221940  0.828804  0.317722 11.000000 -1.500000
AFIX 0
C14    1   0.854493  0.541342  0.143915 11.000000  0.026500  0.028310 =
           0.018100 -0.008940 -0.000510  0.002140
C15    1   0.747666  0.466415  0.115120 11.000000  0.028350  0.027560 =
           0.020110 -0.010560 -0.002320  0.001020
AFIX 43
H15    2   0.806412  0.440031  0.059875 11.000000 -1.200000
AFIX 0
C16    1   0.566840  0.432136  0.163709 11.000000  0.028550  0.024950 =
           0.021010 -0.007930 -0.003840  0.000050
C17    1   0.291865  0.442768  0.306003 11.000000  0.025240  0.026580 =
           0.025080 -0.010080 -0.003990 -0.001900
AFIX 43
H17    2   0.219377  0.389149  0.292367 11.000000 -1.200000
AFIX 0
C18    1   0.213558  0.488291  0.382456 11.000000  0.023250  0.026950 =
           0.023620 -0.008810  0.000190 -0.002780
AFIX 43
H18    2   0.088110  0.466453  0.420847 11.000000 -1.200000
AFIX 0
C19    1   0.319228  0.567074  0.403701 11.000000  0.024170  0.025320 =
           0.018020 -0.008580 -0.000200  0.001740
C20    1   0.502757  0.598108  0.349294 11.000000  0.024110  0.023940 =
           0.020580 -0.008730 -0.002220 -0.000930
AFIX 43
H20    2   0.575527  0.650688  0.363876 11.000000 -1.200000
AFIX 0
C21    1   0.578056  0.550040  0.272394 11.000000  0.019700  0.023660 =
           0.019300 -0.004670 -0.000630  0.000110
C22    1   0.476601  0.473612  0.247493 11.000000  0.023410  0.022410 =
           0.020100 -0.007640 -0.002910  0.000160
C23    1   0.330477  0.693122  0.502840 11.000000  0.025050  0.027880 =
           0.022880 -0.010770 -0.003780 -0.000060
AFIX 23
H23A   2   0.364659  0.768541  0.442570 11.000000 -1.200000
H23B   2   0.449150  0.652567  0.522586 11.000000 -1.200000
AFIX 0
C24    1   0.203665  0.727634  0.588677 11.000000  0.029780  0.032920 =
           0.021180 -0.012010 -0.003780  0.005240
AFIX 23
H24A   2   0.170923  0.651943  0.648869 11.000000 -1.200000
H24B   2   0.084062  0.766418  0.569035 11.000000 -1.200000
AFIX 0
C25    1   0.304710  0.817834  0.614252 11.000000  0.044100  0.037700 =
           0.030570 -0.018190 -0.011340  0.007410
AFIX 137
H25A   2   0.424418  0.779939  0.632211 11.000000 -1.500000
H25B   2   0.223153  0.837297  0.671442 11.000000 -1.500000
H25C   2   0.331542  0.894274  0.555550 11.000000 -1.500000
AFIX 0
C26    1   0.457467  0.354691  0.132104 11.000000  0.034130  0.036800 =
           0.029350 -0.016900 -0.003030 -0.003830
AFIX 137
H26A   2   0.535262  0.338757  0.072462 11.000000 -1.500000
H26B   2   0.340214  0.399057  0.115786 11.000000 -1.500000
H26C   2   0.425498  0.275681  0.187424 11.000000 -1.500000
AFIX 0
O1     3   0.372412  1.002011  0.269735 11.000000  0.028250  0.030470 =
           0.022870 -0.013580 -0.002340 -0.003080
O2     3   0.265250  1.103739  0.376454 11.000000  0.038190  0.040130 =
           0.035910 -0.023200 -0.003140 -0.003580
O3     3   0.612731  0.801470  0.026990 11.000000  0.030450  0.033260 =
           0.024970 -0.014220 -0.001750 -0.001850
O4     3   0.761613  0.584317  0.221484 11.000000  0.021000  0.030170 =
           0.020820 -0.011790  0.002440 -0.002390
O5     3   1.018623  0.572456  0.106674 11.000000  0.025250  0.041850 =
           0.026730 -0.015770  0.003570 -0.005000
O6     3   0.228681  0.609427  0.480047 11.000000  0.024220  0.033560 =
           0.023780 -0.015810  0.001810 -0.002950
Q1     1   0.560600  0.734100 -0.022000 11.000000  0.050000      0.22
Q2     1   0.414700  1.131200  0.358500 11.000000  0.050000      0.20
Q3     1   0.038300  0.682000  0.625000 11.000000  0.050000      0.20
Q4     1   0.541300  0.487300  0.275800 11.000000  0.050000      0.19
Q5     1   1.063200  0.654900  0.119500 11.000000  0.050000      0.19
HKLF 4
END
;
data_New_Global_Publ_Block
_journal_date_recd_electronic     2014-10-15
_journal_date_accepted     2014-10-27
_journal_name_full     'Acta Crystallographica, Section E'
_journal_year     2014
_journal_volume     70
_journal_issue     11
_journal_page_first     451
_journal_page_last     453
_journal_paper_category     GO
_journal_paper_doi     10.1107/S1600536814023678
_journal_coeditor_code     TK5346
_publ_contact_author_name     'Hugo Tlahuext'
_publ_contact_author_address
;
Centro de Investigaciones Qu\'imicas,
Universidad Aut\'onoma del Estado de Morelos
Av. Universidad 1001 Col., Chamilpa, CP 62100, Cuernavaca Mor., Mexico
;
_publ_contact_author_email     'tlahuext@uaem.mx'
_publ_contact_author_fax     ?
_publ_contact_author_phone     '52 777 3297997'
_publ_section_title
;
Crystal structure of 4-methyl-7-propoxy-2<i>H</i>-chromen-2-one
;
loop_
    _publ_author_name
    _publ_author_footnote
    _publ_author_address
    'Estrada-Soto, Samuel' .
;
Facultad de Farmacia, Universidad Aut\'onoma del Estado de Morelos,
Av. Universidad 1001 Col. Chamilpa CP 62100, Cuernavaca Mor., Mexico
;
    'S\'anchez-Recillas, Amanda' .
;
Facultad de Farmacia, Universidad Aut\'onoma del Estado de Morelos,
Av. Universidad 1001 Col. Chamilpa CP 62100, Cuernavaca Mor., Mexico
;
    'Navarrete-V\'azquez, Gabriel' .
;
Facultad de Farmacia, Universidad Aut\'onoma del Estado de Morelos,
Av. Universidad 1001 Col. Chamilpa CP 62100, Cuernavaca Mor., Mexico
;
    'Tlahuext, Hugo' .
;
Centro de Investigaciones Qu\'imicas,
Universidad Aut\'onoma del Estado de Morelos
Av. Universidad 1001 Col., Chamilpa, CP 62100, Cuernavaca Mor., Mexico
;
_publ_section_synopsis
;
The asymmetric unit of the title compound contains two independent molecules
that are interconnected through an offset \p--\p interaction. The fused
benzene and pyran-2-one rings in each molecule are essentially coplanar.
Similarly, the coumarin ring system and the 7-propoxy substituent are close to
being coplanar.
;
