# Supplementary material for: Crystal structure of 4-methyl-7-prop­oxy-2H-chromen-2-one
Source: Acta Crystallogr Sect E Struct Rep Online. 2014 Oct 31;70(Pt 11):451–3. doi: 10.1107/S1600536814023678 (PMC4257269; doi:10.1107/S1600536814023678)
Supplement: Supplementary file 2 [file e-70-00451-Isup2.hkl]

# 
# h,k,l, Fc-squared, Fo-squared, sigma(Fo-squared) and status flag 
# 
data_I
_shelx_title ' asrm in P-1' 
_shelx_refln_list_code          4 
_shelx_F_calc_maximum      119.96 
_exptl_crystal_F_000       464.00 
_reflns_d_resolution_high  0.8409 
 
loop_ 
 _symmetry_equiv_pos_as_xyz 
 'x, y, z' 
 '-x, -y, -z' 
 
_cell_length_a     7.2418 
_cell_length_b    11.5459 
_cell_length_c    14.5301 
_cell_angle_alpha  69.014 
_cell_angle_beta   76.086 
_cell_angle_gamma  84.124 
 
_shelx_F_squared_multiplier     1.000 
 
loop_ 
 _refln_index_h 
 _refln_index_k 
 _refln_index_l 
 _refln_F_squared_calc 
 _refln_F_squared_meas 
 _refln_F_squared_sigma 
 _refln_observed_status 
   1   0   0      824.84      716.26     18.97 o 
   2   0   0     1728.86     1544.82     27.57 o 
   3   0   0      300.60      314.58      7.57 o 
   4   0   0      654.23      660.84     14.48 o 
   5   0   0       21.05       18.97      1.26 o 
   6   0   0       27.10       31.61      2.75 o 
   7   0   0       53.06       55.34      3.74 o 
   8   0   0        5.27        4.13      1.33 o 
  -8   1   0        9.98        8.45      0.83 o 
  -7   1   0      552.32      572.00     19.36 o 
  -6   1   0       10.75       12.94      1.20 o 
  -5   1   0       12.59       13.20      0.90 o 
  -4   1   0     1515.41     1607.67     30.69 o 
  -3   1   0      453.81      429.86     13.28 o 
  -2   1   0       10.78        5.45      0.42 o 
  -1   1   0       14.78        9.59      0.43 o 
   0   1   0      322.32      245.61      9.13 o 
   1   1   0     3364.32     2990.47     44.68 o 
   2   1   0        3.18        3.56      0.25 o 
   3   1   0       36.16       33.77      1.35 o 
   4   1   0      252.22      267.19      5.97 o 
   5   1   0       74.09       58.13      2.26 o 
   6   1   0        4.52        4.31      0.56 o 
   7   1   0       28.87       31.46      2.34 o 
   8   1   0        0.00        0.36      0.67 o 
  -8   2   0       37.76       33.15      5.11 o 
  -7   2   0      112.04      127.71      6.93 o 
  -6   2   0        0.39        1.34      1.19 o 
  -5   2   0       45.48       44.10      2.52 o 
  -4   2   0      451.18      465.80     11.36 o 
  -3   2   0      159.88      141.95      4.51 o 
  -2   2   0        0.09       -0.10      0.15 o 
  -1   2   0        3.80        4.29      0.27 o 
   0   2   0     1897.73     1763.60     27.65 o 
   1   2   0      437.48      389.69      8.49 o 
   2   2   0       28.63       33.51      1.28 o 
   3   2   0      701.06      685.72     12.09 o 
   4   2   0      453.85      475.66      9.43 o 
   5   2   0        3.89        4.45      0.40 o 
   6   2   0      364.26      374.69     13.87 o 
   7   2   0       12.19       12.64      1.18 o 
   8   2   0       52.86       55.34      3.66 o 
  -8   3   0        0.74       -0.45      0.71 o 
  -7   3   0       80.29       94.26      5.58 o 
  -6   3   0      148.74      150.29      7.44 o 
  -5   3   0       36.61       36.74      2.19 o 
  -4   3   0      151.69      158.98      5.48 o 
  -3   3   0      100.40       90.89      2.91 o 
  -2   3   0       16.16       11.28      0.64 o 
  -1   3   0       60.94       49.68      1.59 o 
   0   3   0     5203.45     4848.79    123.46 o 
   1   3   0     1725.32     1515.01     23.99 o 
   2   3   0      188.77      187.05      4.27 o 
   3   3   0     2650.57     2877.25     44.32 o 
   4   3   0       63.84       58.53      2.26 o 
   5   3   0        0.96        2.81      0.62 o 
   6   3   0       27.65       27.24      2.28 o 
   7   3   0       38.49       40.26      2.79 o 
   8   3   0        1.29        0.39      0.75 o 
  -7   4   0       28.92       18.58      1.90 o 
  -6   4   0       34.80       42.36      3.00 o 
  -5   4   0      179.99      192.50      6.78 o 
  -4   4   0      414.79      428.43      9.33 o 
  -3   4   0       11.87       12.71      0.76 o 
  -2   4   0      175.28      173.17      4.32 o 
  -1   4   0      401.63      365.40      8.97 o 
   0   4   0      194.37      163.86      8.01 o 
   1   4   0      151.71      127.15      3.21 o 
   2   4   0        2.46        5.23      0.36 o 
   3   4   0      719.34      767.72     13.86 o 
   4   4   0      364.16      351.19      7.85 o 
   5   4   0       17.64       13.78      1.89 o 
   6   4   0       12.56       18.25      1.80 o 
   7   4   0       10.55       11.77      1.47 o 
  -7   5   0        5.88        2.81      0.71 o 
  -6   5   0       61.44       61.81      3.97 o 
  -5   5   0       38.25       36.65      2.12 o 
  -4   5   0      155.80      162.39      4.88 o 
  -3   5   0        1.61        4.48      0.31 o 
  -2   5   0       11.88       13.95      0.81 o 
  -1   5   0       76.75       69.26      2.27 o 
   0   5   0      940.68      875.60     18.70 o 
   1   5   0       45.55       40.93      1.86 o 
   2   5   0        2.93        3.79      0.33 o 
   3   5   0       58.16       54.00      2.17 o 
   4   5   0       24.38       22.17      1.50 o 
   5   5   0       88.15       89.62      4.07 o 
   6   5   0        0.23        0.46      0.36 o 
   7   5   0       21.95       28.06      4.28 o 
  -7   6   0       22.28        7.68      2.01 o 
  -5   6   0        0.14        0.14      0.37 o 
  -4   6   0      125.40      121.94      4.29 o 
  -3   6   0        3.32        4.52      0.50 o 
  -2   6   0        0.35        0.41      0.21 o 
  -1   6   0        0.45        0.73      0.31 o 
   0   6   0      124.29      109.61      3.13 o 
   1   6   0        7.98        2.83      0.33 o 
   2   6   0       85.19       76.61      2.71 o 
   3   6   0      319.32      321.80      7.51 o 
   4   6   0      250.41      259.71      6.71 o 
   5   6   0       80.34       71.50      3.58 o 
   6   6   0       37.06       36.37      2.59 o 
   7   6   0       20.94       20.98      2.94 o 
  -6   7   0        3.00        1.08      0.66 o 
  -5   7   0        6.06        2.97      0.61 o 
  -4   7   0       11.82       12.60      0.89 o 
  -3   7   0      280.43      262.69      9.60 o 
  -2   7   0        9.83       11.92      0.91 o 
  -1   7   0      491.43      498.27     11.77 o 
   0   7   0      504.45      501.48     12.18 o 
   1   7   0       18.06       21.85      1.49 o 
   2   7   0      217.51      200.05      6.37 o 
   3   7   0        8.08        8.42      0.81 o 
   4   7   0      217.87      216.46      6.93 o 
   5   7   0      130.56      121.29      6.06 o 
   6   7   0        7.58        6.90      0.93 o 
   7   7   0        3.79        3.10      0.90 o 
  -6   8   0        2.56        0.68      0.64 o 
  -5   8   0       22.20       21.63      2.30 o 
  -4   8   0      124.05      115.74      5.73 o 
  -3   8   0      336.99      330.56      9.38 o 
  -2   8   0       29.68       28.63      2.31 o 
  -1   8   0       16.14       21.80      1.44 o 
   0   8   0       83.63       80.46      3.83 o 
   1   8   0       97.62       99.07      4.27 o 
   2   8   0       83.50       76.75      3.61 o 
   3   8   0       13.10       12.15      0.79 o 
   4   8   0        0.01        0.65      0.37 o 
   5   8   0       89.64       88.93      5.01 o 
   6   8   0        8.24        3.62      1.08 o 
  -5   9   0        1.02       -0.11      0.56 o 
  -4   9   0       99.81      103.39     12.45 o 
  -3   9   0      129.64      122.69      4.99 o 
  -2   9   0       70.72       70.25      3.38 o 
  -1   9   0       39.28       39.69      2.30 o 
   0   9   0      132.98      135.44      5.57 o 
   1   9   0       24.19       22.33      2.11 o 
   2   9   0      121.30      114.81      5.62 o 
   3   9   0       46.99       47.69      2.61 o 
   4   9   0       18.51       23.09      3.71 o 
   5   9   0        0.96        0.05      0.50 o 
   6   9   0       16.95        6.40      0.85 o 
  -5  10   0        4.73        1.22      0.65 o 
  -4  10   0        3.31        5.92      1.47 o 
  -3  10   0      206.78      220.30      7.56 o 
  -2  10   0       57.61       59.56      3.29 o 
  -1  10   0       16.58       18.17      1.21 o 
   0  10   0       12.03       12.69      0.98 o 
   1  10   0       81.13       84.38      4.09 o 
   2  10   0        8.46       11.10      1.21 o 
   3  10   0      278.29      295.59      9.57 o 
   4  10   0       10.17        8.29      0.81 o 
   5  10   0       14.79        4.59      1.16 o 
  -4  11   0       47.25       39.67      4.87 o 
  -3  11   0       10.57        6.81      0.92 o 
  -2  11   0        1.88        1.95      0.53 o 
  -1  11   0       40.57       52.00      3.81 o 
   0  11   0       30.63       36.08      2.73 o 
   1  11   0      269.88      307.80     12.91 o 
   2  11   0       74.18       81.38      7.16 o 
   3  11   0        1.98        1.44      0.53 o 
   4  11   0        2.27        1.39      0.73 o 
  -2  12   0        0.48       -0.15      0.64 o 
  -1  12   0        0.29        0.72      0.57 o 
   0  12   0        0.02       -0.13      0.54 o 
   1  12   0      205.73      250.97     18.97 o 
   2  12   0        0.06       -0.41      0.57 o 
   3  12   0       19.96       10.65      1.56 o 
  -2 -12   1       13.19        6.20      1.21 o 
  -1 -12   1       53.26       53.11      3.91 o 
   0 -12   1       75.43       85.75      5.54 o 
   1 -12   1        2.52        0.83      0.63 o 
   2 -12   1        0.53        0.05      0.65 o 
  -3 -11   1       12.92        9.91      1.75 o 
  -2 -11   1        0.81        1.60      0.52 o 
  -1 -11   1       25.68       28.89      2.22 o 
   0 -11   1      127.13      138.19      7.73 o 
   1 -11   1        0.83        0.97      0.53 o 
   2 -11   1       28.45       30.68      5.00 o 
   3 -11   1        7.34        3.78      0.66 o 
  -4 -10   1      208.01      223.70     19.31 o 
  -3 -10   1       75.72       75.45      5.06 o 
  -2 -10   1       51.21       52.53      3.72 o 
  -1 -10   1       16.91       22.84      1.87 o 
   0 -10   1      249.69      247.02     10.96 o 
   1 -10   1       61.93       72.13      4.91 o 
   2 -10   1      102.70      112.22     10.81 o 
   3 -10   1        1.00        0.60      0.54 o 
   4 -10   1       27.09       30.19      3.55 o 
  -5  -9   1       10.04        3.10      0.92 o 
  -4  -9   1      558.14      608.73     19.08 o 
  -3  -9   1      482.11      518.42     13.51 o 
  -2  -9   1      225.08      226.04      7.54 o 
  -1  -9   1       25.06       28.89      1.85 o 
   0  -9   1      369.20      362.98     10.54 o 
   1  -9   1      262.47      259.59      7.99 o 
   2  -9   1       95.44      103.17      4.32 o 
   3  -9   1        0.01        0.61      0.49 o 
   4  -9   1        3.98        1.73      0.45 o 
   5  -9   1       65.62       64.70      4.03 o 
  -6  -8   1       55.60       52.58      4.56 o 
  -5  -8   1       69.01       69.88      4.98 o 
  -4  -8   1      979.67     1072.30     23.17 o 
  -3  -8   1      274.26      274.31     10.29 o 
  -2  -8   1      297.97      303.91      8.89 o 
  -1  -8   1        3.77        3.37      0.46 o 
   0  -8   1      134.10      131.13      5.18 o 
   1  -8   1        1.28        1.84      0.32 o 
   2  -8   1        0.28        0.55      0.31 o 
   3  -8   1       16.58       20.42      1.35 o 
   4  -8   1       24.06       22.07      2.37 o 
   5  -8   1       22.53       20.56      4.77 o 
   6  -8   1       60.61       57.48      4.75 o 
  -6  -7   1       67.92       81.50      6.14 o 
  -5  -7   1        2.44        2.29      1.30 o 
  -4  -7   1      176.60      185.24      6.30 o 
  -3  -7   1      205.82      204.97      6.60 o 
  -2  -7   1        3.45        4.20      0.40 o 
  -1  -7   1        7.63        7.04      0.55 o 
   0  -7   1      127.33      116.47      6.18 o 
   1  -7   1      143.40      132.96      4.69 o 
   2  -7   1       27.57       21.14      1.38 o 
   3  -7   1       27.12       25.34      1.58 o 
   4  -7   1      384.84      376.51     10.24 o 
   5  -7   1        7.03        7.34      1.23 o 
   6  -7   1       72.58       71.62      5.59 o 
  -7  -6   1        3.17        1.89      0.76 o 
  -6  -6   1        0.32        1.28      0.82 o 
  -5  -6   1        1.15        0.59      0.40 o 
  -4  -6   1      347.42      338.27      9.66 o 
  -3  -6   1        0.01        0.58      0.21 o 
  -2  -6   1      166.11      164.13      4.60 o 
  -1  -6   1       42.70       37.08      1.66 o 
   0  -6   1       32.63       25.39      1.28 o 
   1  -6   1       20.10       18.10      0.99 o 
   2  -6   1        3.36        5.24      0.41 o 
   3  -6   1       25.56       24.55      1.28 o 
   4  -6   1      312.19      319.84      7.92 o 
   5  -6   1       42.13       43.66      2.41 o 
   6  -6   1       54.88       41.25      4.54 o 
   7  -6   1       27.55       17.54      2.80 o 
  -7  -5   1        2.93        4.25      0.79 o 
  -6  -5   1        2.70        1.73      1.97 o 
  -5  -5   1       88.33       72.65      3.51 o 
  -4  -5   1       46.79       41.19      1.89 o 
  -3  -5   1       70.70       62.01      2.44 o 
  -2  -5   1        1.91        2.61      0.37 o 
  -1  -5   1        4.42        5.05      0.33 o 
   0  -5   1       19.05       14.06      0.78 o 
   1  -5   1      201.07      179.88      5.73 o 
   2  -5   1       12.95       13.22      0.77 o 
   3  -5   1        2.00        2.61      0.71 o 
   4  -5   1       18.33       22.57      1.22 o 
   5  -5   1       91.93       93.46      4.17 o 
   6  -5   1       23.69       21.68      2.56 o 
   7  -5   1        0.01       -0.07      0.60 o 
  -7  -4   1        5.49        6.17      1.63 o 
  -6  -4   1       22.27       19.70      2.28 o 
  -5  -4   1        0.00        0.57      0.43 o 
  -4  -4   1      108.43      116.71      3.90 o 
  -3  -4   1       26.36       28.33      1.38 o 
  -2  -4   1      791.72      788.79     15.34 o 
  -1  -4   1      377.36      327.25      7.91 o 
   0  -4   1      180.58      160.01      4.21 o 
   1  -4   1      160.20      131.06      5.94 o 
   2  -4   1       44.10       43.18      1.72 o 
   3  -4   1        0.55        1.24      0.19 o 
   4  -4   1        2.91        3.10      0.48 o 
   5  -4   1      221.42      235.00      7.63 o 
   6  -4   1        0.56        1.83      0.66 o 
   7  -4   1      427.76      510.97     18.90 o 
  -7  -3   1       11.04       16.86      3.07 o 
  -6  -3   1        0.05        2.39      0.56 o 
  -5  -3   1       89.39       94.02      3.33 o 
  -4  -3   1        9.84       10.53      0.72 o 
  -3  -3   1      254.97      253.75      5.84 o 
  -2  -3   1     2053.27     2050.74     41.14 o 
  -1  -3   1       97.59       72.04      2.48 o 
   0  -3   1     3047.41     2803.84     42.37 o 
   1  -3   1      461.74      442.25      8.22 o 
   2  -3   1        8.45        9.41      0.66 o 
   3  -3   1      181.24      166.85      4.38 o 
   4  -3   1       10.18       11.38      1.37 o 
   5  -3   1      101.17      112.05      4.61 o 
   6  -3   1       21.74       22.22      1.74 o 
   7  -3   1      799.73      883.93     26.56 o 
   8  -3   1       48.57       33.80      4.13 o 
  -8  -2   1       10.22        7.13      1.13 o 
  -7  -2   1       56.90       53.59      3.68 o 
  -6  -2   1       23.12       17.64      3.01 o 
  -5  -2   1       18.66       10.89      3.23 o 
  -4  -2   1       90.57       96.25      3.08 o 
  -3  -2   1      311.40      310.71      6.53 o 
  -2  -2   1     1074.75     1060.46     17.24 o 
  -1  -2   1     3523.07     3229.92     48.27 o 
   0  -2   1      568.43      509.13      8.51 o 
   1  -2   1       41.36       34.53      1.15 o 
   2  -2   1      118.13      105.93      2.76 o 
   3  -2   1      700.75      695.14     14.34 o 
   4  -2   1        1.51        0.47      0.21 o 
   5  -2   1       16.24       16.42      1.11 o 
   6  -2   1       22.43       26.97      2.37 o 
   7  -2   1       18.16       23.01      2.77 o 
   8  -2   1      294.70      324.75     15.72 o 
  -8  -1   1       11.44        7.58      1.11 o 
  -7  -1   1      261.78      274.31     11.74 o 
  -6  -1   1      133.91      132.42      9.65 o 
  -5  -1   1       18.96       22.89      1.78 o 
  -4  -1   1      213.16      226.61      5.39 o 
  -3  -1   1      107.34       97.19      2.75 o 
  -2  -1   1      217.78      226.32      5.37 o 
  -1  -1   1      407.34      387.36      7.88 o 
   0  -1   1      721.80      619.02     11.74 o 
   1  -1   1     1745.22     1667.51     25.34 o 
   2  -1   1      503.71      465.79      9.45 o 
   3  -1   1      148.74      157.51      4.57 o 
   4  -1   1        6.09       11.66      0.82 o 
   5  -1   1      173.15      173.01      5.85 o 
   6  -1   1       37.35       46.50      4.63 o 
   7  -1   1       11.04       17.60      1.29 o 
   8  -1   1      102.85      103.15      6.10 o 
  -8   0   1        3.50        4.38      1.70 o 
  -7   0   1      354.51      340.61     13.64 o 
  -6   0   1       22.09       36.05      4.39 o 
  -5   0   1        5.84        6.17      1.26 o 
  -4   0   1       59.94       58.32      2.23 o 
  -3   0   1       88.84       79.49      2.45 o 
  -2   0   1     1126.02     1061.45     17.09 o 
  -1   0   1      642.09      594.00     12.06 o 
   0   0   1        1.19       -0.10      0.06 o 
   1   0   1     1729.36     1544.29     33.05 o 
   2   0   1     4580.27     4157.20    105.64 o 
   3   0   1      265.89      255.82      6.33 o 
   4   0   1     1141.66     1163.85     28.21 o 
   5   0   1        0.74        2.32      0.60 o 
   6   0   1       41.29       34.42      3.31 o 
   7   0   1       95.00       88.66      5.40 o 
   8   0   1       65.45       60.89      9.53 o 
  -8   1   1        8.13        7.92      0.90 o 
  -7   1   1      272.05      271.23     11.65 o 
  -6   1   1     1279.72     1278.74     63.89 o 
  -5   1   1       17.27       21.05      1.46 o 
  -4   1   1      230.01      223.96      6.77 o 
  -3   1   1      158.71      148.03      4.68 o 
  -2   1   1      629.51      577.48     14.67 o 
  -1   1   1     3018.83     2820.81     52.70 o 
   0   1   1     1964.34     1611.32    104.69 o 
   1   1   1     8481.48     7591.81    161.57 o 
   2   1   1      278.50      236.49     10.47 o 
   3   1   1     1063.57     1110.71     26.10 o 
   4   1   1        5.10        4.88      0.37 o 
   5   1   1       15.30       16.89      1.68 o 
   6   1   1       27.14       27.87      2.40 o 
   7   1   1        5.69        9.46      1.96 o 
   8   1   1       13.53       17.57      1.58 o 
  -8   2   1        8.60        4.94      0.84 o 
  -7   2   1       46.17       50.32      4.81 o 
  -6   2   1     1130.91     1198.24     32.26 o 
  -5   2   1       16.86       16.42      1.19 o 
  -4   2   1      108.19      123.26      4.68 o 
  -3   2   1        0.57        2.09      0.34 o 
  -2   2   1        3.93        3.35      0.29 o 
  -1   2   1       46.12       40.96      1.29 o 
   0   2   1        6.34        9.57      0.56 o 
   1   2   1       29.23       18.53      0.82 o 
   2   2   1     1064.45      985.42     15.86 o 
   3   2   1      745.61      767.24     13.15 o 
   4   2   1      468.03      485.84      9.45 o 
   5   2   1       21.12       18.85      1.40 o 
   6   2   1        2.64        3.59      0.59 o 
   7   2   1        7.66        5.11      0.64 o 
   8   2   1       18.97       19.64      1.55 o 
  -8   3   1        0.09       -0.60      0.74 o 
  -7   3   1       24.05       24.27      1.82 o 
  -6   3   1       77.05       82.88      4.97 o 
  -5   3   1       10.89       11.72      0.87 o 
  -4   3   1       66.35       73.55      3.40 o 
  -3   3   1      110.97      110.87      3.28 o 
  -2   3   1      151.64      132.77      3.40 o 
  -1   3   1      122.20      100.09      2.56 o 
   0   3   1      912.27      809.08     15.24 o 
   1   3   1      101.32       70.05      1.94 o 
   2   3   1      847.82      848.03     14.10 o 
   3   3   1      178.77      177.81      4.33 o 
   4   3   1      188.67      193.75      5.07 o 
   5   3   1      117.56      102.39      4.35 o 
   6   3   1       55.96       44.14      4.01 o 
   7   3   1       11.81        7.31      0.70 o 
   8   3   1        0.01        0.53      0.68 o 
  -7   4   1       23.35       22.23      2.49 o 
  -6   4   1       12.93       17.40      1.40 o 
  -5   4   1      142.09      147.86      5.80 o 
  -4   4   1        2.10        4.51      0.47 o 
  -3   4   1      926.90      941.13     16.76 o 
  -2   4   1       16.90       13.77      0.81 o 
  -1   4   1      244.09      221.38      6.15 o 
   0   4   1      749.17      628.34     32.26 o 
   1   4   1      359.95      325.56      6.35 o 
   2   4   1        7.69        6.52      0.42 o 
   3   4   1      661.06      714.62     12.89 o 
   4   4   1       35.84       24.75      1.61 o 
   5   4   1      279.22      273.39      9.13 o 
   6   4   1       17.16       23.73      1.57 o 
   7   4   1        9.98       12.16      1.08 o 
   8   4   1        5.79        1.47      1.55 o 
  -7   5   1        1.93        0.25      0.61 o 
  -6   5   1        0.27        0.17      0.41 o 
  -5   5   1      123.62      126.33      5.29 o 
  -4   5   1      116.24      108.69      4.49 o 
  -3   5   1     1263.86     1223.40     21.10 o 
  -2   5   1      324.01      300.14      6.61 o 
  -1   5   1      207.69      177.00      4.22 o 
   0   5   1      399.73      367.51      8.79 o 
   1   5   1      660.76      621.19     14.66 o 
   2   5   1       35.08       29.72      1.36 o 
   3   5   1       61.45       62.11      2.36 o 
   4   5   1      304.77      288.75      6.91 o 
   5   5   1      346.87      383.44     10.83 o 
   6   5   1        0.18        0.60      0.41 o 
   7   5   1       38.15       41.79      4.00 o 
  -7   6   1      340.37      387.08     14.88 o 
  -6   6   1        0.18        0.23      0.47 o 
  -5   6   1       86.36       84.42      4.06 o 
  -4   6   1      103.11      107.85      4.50 o 
  -3   6   1        5.06        3.95      0.35 o 
  -2   6   1      177.02      156.14      4.39 o 
  -1   6   1        0.01        0.87      0.44 o 
   0   6   1      187.89      183.35      5.76 o 
   1   6   1      406.83      394.58      9.65 o 
   2   6   1       19.31       19.61      1.16 o 
   3   6   1      620.03      598.99     13.85 o 
   4   6   1      448.94      433.80      9.58 o 
   5   6   1      892.18      924.41     21.16 o 
   6   6   1      159.33      147.54      6.10 o 
   7   6   1       55.79       58.73      3.80 o 
  -6   7   1       77.73       78.42      9.70 o 
  -5   7   1       15.58       12.68      1.59 o 
  -4   7   1      158.42      155.19      5.84 o 
  -3   7   1       20.00       17.61      1.79 o 
  -2   7   1        6.26        4.89      0.50 o 
  -1   7   1      457.49      426.77     10.50 o 
   0   7   1      231.85      226.10      7.03 o 
   1   7   1      682.63      657.55     21.08 o 
   2   7   1      123.36      109.60      4.32 o 
   3   7   1      448.80      444.34     11.14 o 
   4   7   1     1060.48     1084.71     28.25 o 
   5   7   1      613.96      656.25     19.55 o 
   6   7   1       28.99        9.73      1.24 o 
   7   7   1       20.14       19.71      2.06 o 
  -6   8   1       62.27       57.26      4.27 o 
  -5   8   1       71.15       76.60      4.44 o 
  -4   8   1        0.39        2.61      0.96 o 
  -3   8   1       47.70       47.30      2.55 o 
  -2   8   1       19.49       19.09      1.28 o 
  -1   8   1      686.14      652.72     26.49 o 
   0   8   1        0.28        2.23      0.34 o 
   1   8   1      958.50      989.19     21.11 o 
   2   8   1       55.78       55.74      3.28 o 
   3   8   1      131.31      122.41      4.88 o 
   4   8   1      308.73      339.71      9.74 o 
   5   8   1      312.75      339.19     12.55 o 
   6   8   1        6.02        3.07      0.76 o 
  -5   9   1       26.87       18.43      2.01 o 
  -4   9   1       42.38       45.46      4.92 o 
  -3   9   1       25.79       25.26      2.15 o 
  -2   9   1        0.95        2.26      0.40 o 
  -1   9   1      114.08      112.75      4.65 o 
   0   9   1       15.69       21.19      1.61 o 
   1   9   1      159.56      175.99      6.47 o 
   2   9   1       34.03       38.24      2.31 o 
   3   9   1        5.54        4.83      0.71 o 
   4   9   1       44.25       43.90      4.71 o 
   5   9   1       52.33       53.17      6.35 o 
   6   9   1        1.24        0.18      0.55 o 
  -5  10   1        0.22       -0.03      0.63 o 
  -4  10   1        4.98        4.38      1.86 o 
  -3  10   1       30.62       31.78      1.88 o 
  -2  10   1        1.65        0.72      0.42 o 
  -1  10   1        6.81        5.99      0.47 o 
   0  10   1        2.40        3.59      0.47 o 
   1  10   1       86.30       88.02      4.26 o 
   2  10   1      298.85      308.78      9.66 o 
   3  10   1       11.47       10.90      2.48 o 
   4  10   1       17.34       15.32      1.02 o 
   5  10   1        5.54        4.98      1.48 o 
  -4  11   1        4.00        1.20      0.85 o 
  -3  11   1        0.05        0.20      0.40 o 
  -2  11   1        1.77        1.34      0.77 o 
  -1  11   1       26.74       29.30      1.75 o 
   0  11   1        8.76        8.92      0.73 o 
   1  11   1        1.53        2.85      0.54 o 
   2  11   1      841.73      971.82     22.69 o 
   3  11   1       40.74       37.90      2.24 o 
   4  11   1       47.66       39.42      7.25 o 
  -3  12   1       53.79       50.76      5.07 o 
  -2  12   1       27.53       26.51      2.54 o 
  -1  12   1        8.27        4.65      0.77 o 
   0  12   1       19.38       18.01      1.47 o 
   1  12   1        5.13        5.20      0.97 o 
   2  12   1      256.04      290.87     12.69 o 
   3  12   1        7.66        5.07      1.44 o 
   0  13   1        1.44        0.55      0.63 o 
   1  13   1        7.56        4.30      0.81 o 
  -1 -12   2      118.55      132.57      7.80 o 
   0 -12   2       32.93       33.87      3.49 o 
   1 -12   2        9.56        7.86      1.26 o 
  -3 -11   2        0.25        0.55      0.61 o 
  -2 -11   2       24.07       21.64      3.44 o 
  -1 -11   2      219.56      242.18     11.32 o 
   0 -11   2        3.10        2.86      0.60 o 
   1 -11   2       36.38       35.95      3.51 o 
   2 -11   2        0.78        0.21      0.53 o 
   3 -11   2       30.48       25.57      3.03 o 
  -4 -10   2       29.76       18.69      2.11 o 
  -3 -10   2        0.18        0.41      0.52 o 
  -2 -10   2        5.95        5.04      0.92 o 
  -1 -10   2       29.06       30.76      2.45 o 
   0 -10   2       71.70       73.43      5.09 o 
   1 -10   2       34.51       39.00      3.02 o 
   2 -10   2       15.14       18.49      1.42 o 
   3 -10   2        9.41        8.89      0.76 o 
   4 -10   2      204.03      198.65      9.94 o 
  -5  -9   2       11.48        3.23      1.01 o 
  -4  -9   2       11.19        6.69      1.52 o 
  -3  -9   2      243.90      274.01     16.40 o 
  -2  -9   2       20.62       22.28      3.10 o 
  -1  -9   2      131.33      142.99      7.52 o 
   0  -9   2       83.56       87.33      5.49 o 
   1  -9   2      173.90      175.61      8.65 o 
   2  -9   2      213.59      223.40     10.19 o 
   3  -9   2        2.38        2.62      0.75 o 
   4  -9   2       86.19       84.11      5.29 o 
   5  -9   2       10.34        6.82      1.56 o 
  -5  -8   2       66.34       55.45      5.40 o 
  -4  -8   2       37.82       31.90      2.51 o 
  -3  -8   2      184.64      194.02      8.63 o 
  -2  -8   2      196.75      184.93     12.17 o 
  -1  -8   2       32.43       33.31      2.80 o 
   0  -8   2        8.45       11.89      1.47 o 
   1  -8   2       19.42       17.95      1.20 o 
   2  -8   2       55.14       52.95      2.73 o 
   3  -8   2        0.00        0.59      0.33 o 
   4  -8   2        0.43        2.41      0.50 o 
   5  -8   2        2.25        0.81      0.87 o 
   6  -8   2        4.49        0.86      0.73 o 
  -6  -7   2       34.31       29.46      2.90 o 
  -5  -7   2       42.83       36.47      2.90 o 
  -4  -7   2       19.92       18.28      2.64 o 
  -3  -7   2       15.65       15.14      1.00 o 
  -2  -7   2       28.78       28.49      1.72 o 
  -1  -7   2        0.17        0.42      0.25 o 
   0  -7   2       27.84       27.71      1.73 o 
   1  -7   2      335.60      342.05      8.94 o 
   2  -7   2       13.58       14.75      1.49 o 
   3  -7   2        0.22        0.58      0.47 o 
   4  -7   2        3.29        3.73      0.94 o 
   5  -7   2       52.14       49.16      3.10 o 
   6  -7   2        0.00        0.07      0.63 o 
  -6  -6   2        5.42        2.92      0.75 o 
  -5  -6   2        5.70        4.93      0.80 o 
  -4  -6   2       11.24       15.55      0.98 o 
  -3  -6   2      206.15      206.00      6.34 o 
  -2  -6   2       98.44       98.72      3.35 o 
  -1  -6   2        1.07        1.32      0.31 o 
   0  -6   2      179.66      166.87      5.65 o 
   1  -6   2        2.46        3.76      0.30 o 
   2  -6   2       67.79       65.77      3.48 o 
   3  -6   2        0.65        2.60      0.47 o 
   4  -6   2       31.07       30.43      1.59 o 
   5  -6   2      210.85      218.89      6.45 o 
   6  -6   2       33.96       24.32      3.20 o 
   7  -6   2        3.87        0.73      0.66 o 
  -7  -5   2        1.22        0.27      0.73 o 
  -6  -5   2       67.52       80.20      6.07 o 
  -5  -5   2        9.44        5.20      0.64 o 
  -4  -5   2        0.60        1.79      0.41 o 
  -3  -5   2        2.99        3.26      0.33 o 
  -2  -5   2     1051.30     1122.94     20.66 o 
  -1  -5   2      112.54       91.90      3.45 o 
   0  -5   2      439.69      410.74      8.22 o 
   1  -5   2     1835.21     1859.47     41.44 o 
   2  -5   2        5.89        4.99      0.33 o 
   3  -5   2       62.76       56.54      2.28 o 
   4  -5   2        1.76        2.96      0.28 o 
   5  -5   2      148.88      157.19      6.20 o 
   6  -5   2        0.17        0.51      0.46 o 
   7  -5   2       29.26       23.24      1.85 o 
  -7  -4   2       32.15       32.60      2.40 o 
  -6  -4   2       41.74       37.63      2.59 o 
  -5  -4   2      136.10      138.22      5.31 o 
  -4  -4   2       34.47       32.27      1.59 o 
  -3  -4   2      306.73      293.76      6.83 o 
  -2  -4   2      592.84      561.20     10.65 o 
  -1  -4   2      492.64      478.91     10.47 o 
   0  -4   2      189.75      175.65      4.19 o 
   1  -4   2      442.73      434.24      8.16 o 
   2  -4   2       55.03       42.10      1.67 o 
   3  -4   2       52.49       47.51      1.97 o 
   4  -4   2        5.67        6.37      0.39 o 
   5  -4   2      100.22      103.39      4.32 o 
   6  -4   2       14.93       19.81      1.46 o 
   7  -4   2       20.56       20.94      1.55 o 
  -7  -3   2       16.67       16.78      2.43 o 
  -6  -3   2        9.05        7.81      0.70 o 
  -5  -3   2        9.06       10.12      1.14 o 
  -4  -3   2       85.45       74.70      2.76 o 
  -3  -3   2      621.39      633.50     13.79 o 
  -2  -3   2       25.07       26.28      1.20 o 
  -1  -3   2      368.60      327.73      9.83 o 
   0  -3   2      340.50      317.42      6.13 o 
   1  -3   2     1431.58     1413.77     38.03 o 
   2  -3   2       33.24       35.48      1.39 o 
   3  -3   2        0.00        0.95      0.17 o 
   4  -3   2      250.63      261.49      7.41 o 
   5  -3   2      359.31      365.97     10.00 o 
   6  -3   2       44.84       45.06      5.18 o 
   7  -3   2      141.10      151.24      7.68 o 
   8  -3   2      240.47      255.48     11.52 o 
  -7  -2   2       16.69       20.07      2.14 o 
  -6  -2   2        4.53        7.00      1.33 o 
  -5  -2   2        0.18        0.51      1.08 o 
  -4  -2   2        2.49        2.88      0.34 o 
  -3  -2   2      452.94      502.67      9.68 o 
  -2  -2   2      124.02      152.33      3.73 o 
  -1  -2   2      319.82      274.23      5.41 o 
   0  -2   2     6265.99     5766.70    106.21 o 
   2  -2   2      251.77      223.72      4.74 o 
   3  -2   2      679.34      590.83     12.46 o 
   4  -2   2      333.72      342.29      8.74 o 
   5  -2   2      371.77      414.50     10.71 o 
   6  -2   2       33.76       31.31      2.55 o 
   7  -2   2      158.45      173.52      8.42 o 
   8  -2   2       61.31       60.18      3.95 o 
  -8  -1   2       88.11       87.81      5.51 o 
  -7  -1   2       25.12       28.52      2.10 o 
  -6  -1   2      599.51      587.35     19.03 o 
  -5  -1   2       22.85       20.25      1.31 o 
  -4  -1   2       25.97       19.78      1.01 o 
  -3  -1   2     3524.28     3855.70    109.84 o 
  -2  -1   2      529.84      489.15      9.14 o 
  -1  -1   2      714.72      620.78     10.29 o 
   0  -1   2      127.94      124.81      3.58 o 
   1  -1   2      386.68      362.24      6.29 o 
   2  -1   2     3865.32     3667.55     62.60 o 
   3  -1   2       41.35       38.81      1.75 o 
   4  -1   2        0.41        1.04      0.61 o 
   5  -1   2       47.73       54.94      3.49 o 
   6  -1   2        1.09        1.17      0.57 o 
   7  -1   2       23.46       25.91      2.00 o 
   8  -1   2       27.35       20.49      2.04 o 
  -8   0   2        7.47        7.79      1.11 o 
  -7   0   2       57.26       66.89      5.71 o 
  -6   0   2      106.50      105.00      6.10 o 
  -5   0   2       51.32       52.24      2.64 o 
  -4   0   2       13.08       16.15      0.77 o 
  -3   0   2      902.70      923.60     26.41 o 
  -2   0   2      293.78      281.80     13.27 o 
  -1   0   2       76.91       67.69      1.66 o 
   0   0   2      800.68      867.51     23.14 o 
   1   0   2     3610.98     3518.39     59.83 o 
   2   0   2       41.52       37.81      1.43 o 
   3   0   2       93.78       75.18      2.61 o 
   4   0   2       16.32       13.05      0.85 o 
   5   0   2      124.73      105.18      9.12 o 
   6   0   2        7.63        9.40      1.26 o 
   7   0   2      416.01      421.69     15.34 o 
   8   0   2        0.77        0.17      0.65 o 
  -8   1   2        0.75        0.12      0.75 o 
  -7   1   2       55.69       54.17      3.78 o 
  -6   1   2       35.68       35.00      2.82 o 
  -5   1   2      415.33      402.82     11.09 o 
  -4   1   2       83.70       76.64      2.60 o 
  -3   1   2       40.98       49.30      1.72 o 
  -2   1   2       86.10       86.92      3.00 o 
  -1   1   2      156.60      159.22      5.43 o 
   0   1   2      317.96      304.63     19.74 o 
   1   1   2     3593.50     3423.97     73.74 o 
   2   1   2      726.95      626.70     15.16 o 
   3   1   2       25.69       21.29      0.94 o 
   4   1   2     1401.85     1493.45     27.85 o 
   5   1   2      146.07      142.50      8.90 o 
   6   1   2        0.54        0.76      0.83 o 
   7   1   2       21.19       22.53      2.82 o 
   8   1   2       14.00       14.66      1.01 o 
  -7   2   2        1.92        2.61      0.68 o 
  -6   2   2      265.53      260.91     10.79 o 
  -5   2   2      174.13      186.76      8.93 o 
  -4   2   2      232.63      208.17      7.42 o 
  -3   2   2      310.70      319.59      8.37 o 
  -2   2   2      615.35      585.81     12.37 o 
  -1   2   2     4404.03     4255.05     72.74 o 
   0   2   2     1857.26     1760.72     30.84 o 
   1   2   2      818.33      768.02     14.05 o 
   2   2   2      119.85       82.14      4.00 o 
   3   2   2      484.38      490.31     12.80 o 
   4   2   2      909.54      879.97     24.54 o 
   5   2   2      144.96      135.06      6.41 o 
   6   2   2      106.29      103.89      4.53 o 
   7   2   2        7.18        7.70      0.86 o 
   8   2   2        1.50        0.43      0.64 o 
  -7   3   2      152.06      159.48      8.33 o 
  -6   3   2       53.10       54.29      3.82 o 
  -5   3   2       97.95       97.42      4.48 o 
  -4   3   2      264.49      266.44      8.09 o 
  -3   3   2       58.27       72.19      3.17 o 
  -2   3   2      102.43      101.52      2.83 o 
  -1   3   2        6.76        7.22      0.42 o 
   0   3   2      367.07      298.95     12.91 o 
   1   3   2     1493.92     1323.59     31.48 o 
   2   3   2       10.55        8.60      0.52 o 
   3   3   2      151.71      140.37      3.57 o 
   4   3   2      438.21      412.54      8.39 o 
   5   3   2       49.06       43.46      2.56 o 
   6   3   2       46.79       38.26      2.37 o 
   7   3   2        9.63        9.39      1.06 o 
   8   3   2       21.56       27.13      2.09 o 
  -7   4   2        4.48        4.48      0.78 o 
  -6   4   2       68.35       71.58      3.62 o 
  -5   4   2        6.76        6.71      0.91 o 
  -4   4   2       99.60      103.13      4.41 o 
  -3   4   2      535.42      509.77     10.15 o 
  -2   4   2       58.59       53.20      1.96 o 
  -1   4   2       14.40       12.21      0.78 o 
   0   4   2      242.44      191.93      5.19 o 
   1   4   2      450.12      413.51      7.67 o 
   2   4   2      376.63      364.03     12.50 o 
   3   4   2      142.74      133.14      4.56 o 
   4   4   2       93.24       83.91      2.83 o 
   5   4   2      160.02      158.92      5.90 o 
   6   4   2       46.55       37.86      2.79 o 
   7   4   2        3.92        2.44      0.92 o 
   8   4   2       23.39       25.02      1.98 o 
  -7   5   2        3.18        1.52      0.79 o 
  -6   5   2        8.66        9.91      0.92 o 
  -5   5   2        0.66        1.48      0.60 o 
  -4   5   2      179.33      178.87      6.34 o 
  -3   5   2        0.25        0.43      0.33 o 
  -2   5   2      553.69      502.33     10.80 o 
  -1   5   2      161.66      150.63      3.79 o 
   0   5   2      683.68      659.81     13.93 o 
   1   5   2      447.54      447.51      8.47 o 
   2   5   2        2.88        4.46      0.35 o 
   3   5   2       87.33       67.08      2.47 o 
   4   5   2       50.78       47.21      2.66 o 
   5   5   2       34.00       34.88      2.23 o 
   6   5   2      199.45      171.77      6.65 o 
   7   5   2        0.02        1.01      0.62 o 
   8   5   2        0.02        0.17      0.73 o 
  -7   6   2       10.12        1.59      1.61 o 
  -6   6   2      446.96      499.89     14.37 o 
  -5   6   2       10.42       10.64      1.26 o 
  -4   6   2       18.17       16.26      1.58 o 
  -3   6   2      534.08      500.44     17.13 o 
  -2   6   2      609.62      562.74     11.03 o 
  -1   6   2        6.45        6.95      0.56 o 
   0   6   2       30.61       34.74      2.06 o 
   1   6   2      489.34      481.11     11.22 o 
   2   6   2      234.42      236.70      6.56 o 
   3   6   2       45.50       46.72      2.04 o 
   4   6   2       60.63       58.62      2.46 o 
   5   6   2        1.37        0.49      0.48 o 
   6   6   2      149.49      151.70      6.13 o 
   7   6   2        5.87        3.54      0.76 o 
  -6   7   2      761.36      897.95     26.15 o 
  -5   7   2        0.02        1.40      0.65 o 
  -4   7   2        7.33        8.74      0.80 o 
  -3   7   2      253.79      251.80      7.56 o 
  -2   7   2      349.72      320.32      8.73 o 
  -1   7   2       33.47       34.42      2.00 o 
   0   7   2      241.94      239.47      7.31 o 
   1   7   2      153.77      158.73      5.50 o 
   2   7   2       50.75       50.46      2.61 o 
   3   7   2        3.14        4.95      0.43 o 
   4   7   2        3.54        5.22      0.93 o 
   5   7   2      135.97      138.69      6.83 o 
   6   7   2        7.56        3.90      0.69 o 
   7   7   2       52.41       42.67      7.23 o 
  -6   8   2      344.96      386.41     14.48 o 
  -5   8   2       55.67       58.05      3.73 o 
  -4   8   2       60.68       64.01      3.94 o 
  -3   8   2        0.05        1.03      0.27 o 
  -2   8   2      313.77      286.54      9.85 o 
  -1   8   2       81.50       77.01      3.49 o 
   0   8   2      187.40      190.22      6.67 o 
   1   8   2      217.66      185.73      8.19 o 
   2   8   2       15.97       14.60      1.43 o 
   3   8   2      169.92      162.55      5.86 o 
   4   8   2      199.62      194.73      6.70 o 
   5   8   2       87.98       94.28      5.37 o 
   6   8   2        2.05        0.62      0.67 o 
   7   8   2        1.25        0.47      0.62 o 
  -5   9   2        9.25        4.53      0.67 o 
  -4   9   2       79.91       82.61      4.63 o 
  -3   9   2      216.73      219.83      7.34 o 
  -2   9   2       31.54       30.39      1.88 o 
  -1   9   2        6.22        7.72      0.81 o 
   0   9   2      431.32      460.35     12.48 o 
   1   9   2       83.14       85.02      4.09 o 
   2   9   2      307.97      307.93      9.27 o 
   3   9   2       25.75       27.26      2.08 o 
   4   9   2       20.28       22.40      1.75 o 
   5   9   2       10.84       14.16      1.72 o 
   6   9   2        7.66        4.94      0.94 o 
  -5  10   2        5.15        1.19      0.63 o 
  -4  10   2       25.59       23.52      2.83 o 
  -3  10   2       43.01       46.79      3.17 o 
  -2  10   2        7.19        9.57      0.67 o 
  -1  10   2        3.39        3.65      0.59 o 
   0  10   2        4.23        5.20      1.00 o 
   1  10   2       42.29       45.76      2.76 o 
   2  10   2      273.61      299.23      9.44 o 
   3  10   2        1.48        1.21      0.68 o 
   4  10   2       48.64       53.50      3.45 o 
   5  10   2       22.67       26.25      1.92 o 
  -4  11   2        4.00        1.43      0.63 o 
  -3  11   2        3.85        1.83      0.53 o 
  -2  11   2        7.96        6.75      0.56 o 
  -1  11   2        0.03        0.43      0.43 o 
   0  11   2       10.25       12.87      0.90 o 
   1  11   2        5.70        6.10      0.61 o 
   2  11   2       23.47       21.33      2.06 o 
   3  11   2      212.09      229.05     11.55 o 
   4  11   2        0.90        0.70      0.51 o 
   5  11   2        8.37        5.25      1.44 o 
  -3  12   2        4.32        1.57      0.60 o 
  -2  12   2        8.77        3.26      0.67 o 
  -1  12   2       10.32        5.45      0.58 o 
   0  12   2        2.47        1.97      0.53 o 
   1  12   2        0.87        1.74      0.50 o 
   2  12   2       32.94       25.62      3.20 o 
   3  12   2       60.27       46.14      4.78 o 
   4  12   2        7.10        1.54      1.10 o 
  -1  13   2        5.36        2.14      0.68 o 
   0  13   2        9.51        9.03      1.70 o 
   1  13   2        0.68        0.16      0.65 o 
   2  13   2        0.56        0.18      0.62 o 
  -2 -11   3       94.34      100.90      6.34 o 
  -1 -11   3       71.92       73.26      5.02 o 
   0 -11   3        3.92        1.65      0.57 o 
   1 -11   3      186.06      202.34     10.71 o 
   2 -11   3      134.77      145.41      8.18 o 
   3 -11   3        1.73        0.44      0.67 o 
  -3 -10   3      551.34      648.30     31.43 o 
  -2 -10   3      177.14      200.19      9.73 o 
  -1 -10   3       80.62       89.58      5.60 o 
   0 -10   3        2.59        2.44      1.21 o 
   1 -10   3       11.05       12.05      0.98 o 
   2 -10   3        1.22        2.19      0.75 o 
   3 -10   3       12.69        7.95      0.76 o 
   4 -10   3        0.17       -0.10      0.63 o 
  -4  -9   3        7.98        4.35      1.11 o 
  -3  -9   3      104.02      126.64      9.92 o 
  -2  -9   3      145.82      152.04      7.75 o 
  -1  -9   3        1.91        3.31      0.75 o 
   0  -9   3        0.98        2.03      0.47 o 
   1  -9   3       15.03       17.15      1.61 o 
   2  -9   3       20.55       23.89      2.16 o 
   3  -9   3       30.56       28.40      2.14 o 
   4  -9   3        2.44        1.04      0.56 o 
   5  -9   3      122.31      111.10      9.86 o 
  -5  -8   3        2.51        0.37      0.75 o 
  -4  -8   3       54.02       45.51      4.84 o 
  -3  -8   3      185.14      207.63      9.23 o 
  -2  -8   3       11.88       14.74      1.57 o 
  -1  -8   3       29.99       29.65      2.50 o 
   0  -8   3        0.46        0.92      0.35 o 
   1  -8   3        0.27        0.60      0.35 o 
   2  -8   3       44.32       50.08      3.78 o 
   3  -8   3        9.20        9.40      0.97 o 
   4  -8   3        5.36        6.46      0.69 o 
   5  -8   3       85.24       65.11      6.20 o 
  -5  -7   3        2.02        0.26      0.50 o 
  -4  -7   3      131.67      118.70     10.62 o 
  -3  -7   3        4.59        6.14      0.70 o 
  -2  -7   3        1.22        4.47      0.58 o 
  -1  -7   3        0.82        2.29      0.38 o 
   0  -7   3        7.63        7.76      0.84 o 
   1  -7   3       12.83        8.56      2.90 o 
   2  -7   3       39.26       35.89      2.02 o 
   3  -7   3        6.24        8.77      1.00 o 
   4  -7   3        0.40        1.04      0.55 o 
   5  -7   3        0.01        0.39      0.37 o 
   6  -7   3       37.54       22.26      2.44 o 
  -6  -6   3        0.02        0.08      0.73 o 
  -5  -6   3       51.51       51.51      3.24 o 
  -4  -6   3       12.46       11.30      0.76 o 
  -3  -6   3       36.93       36.53      1.74 o 
  -2  -6   3        1.54        2.69      0.28 o 
  -1  -6   3      182.43      172.17      8.23 o 
   0  -6   3       38.83       39.25      1.74 o 
   1  -6   3      152.95      138.10      3.88 o 
   2  -6   3        7.74        6.59      0.47 o 
   3  -6   3        1.27        1.23      0.31 o 
   4  -6   3        0.93        0.50      0.33 o 
   5  -6   3       24.74       21.19      2.25 o 
   6  -6   3      110.74      112.07      5.84 o 
   7  -6   3        1.97        0.09      0.64 o 
  -7  -5   3       26.43       19.16      1.60 o 
  -6  -5   3        5.60        9.05      0.83 o 
  -5  -5   3        5.47        5.39      0.68 o 
  -4  -5   3       86.49       89.43      3.33 o 
  -3  -5   3       57.46       52.86      2.24 o 
  -2  -5   3      274.15      263.25      6.37 o 
  -1  -5   3      792.12      762.27     13.86 o 
   0  -5   3        9.49       10.05      0.60 o 
   1  -5   3      431.32      433.96      8.54 o 
   2  -5   3      376.91      378.97     15.33 o 
   3  -5   3       27.15       24.02      1.25 o 
   4  -5   3       89.41       93.76      3.38 o 
   5  -5   3        1.78        1.87      0.46 o 
   6  -5   3        2.91        1.90      0.48 o 
   7  -5   3       32.64       25.80      2.42 o 
  -7  -4   3        1.85        0.42      0.73 o 
  -6  -4   3       43.36       40.53      2.66 o 
  -5  -4   3        3.93        7.34      0.67 o 
  -4  -4   3        9.11        6.80      0.96 o 
  -3  -4   3      200.15      214.00      5.62 o 
  -2  -4   3      130.12      122.03      3.62 o 
  -1  -4   3      748.78      722.43     15.52 o 
   0  -4   3      284.87      259.89      5.65 o 
   1  -4   3      158.07      161.52      4.50 o 
   2  -4   3        8.61        8.34      0.50 o 
   3  -4   3      225.37      218.89      5.45 o 
   4  -4   3       54.42       59.01      2.43 o 
   5  -4   3        0.07        1.44      0.35 o 
   6  -4   3       35.99       38.33      3.25 o 
   7  -4   3       49.83       50.18      3.43 o 
  -7  -3   3       64.55       70.23      4.45 o 
  -6  -3   3      266.90      258.86     10.89 o 
  -5  -3   3      310.86      310.19     13.91 o 
  -4  -3   3       21.71       26.59      1.36 o 
  -3  -3   3       15.72       20.07      1.07 o 
  -2  -3   3       37.49       44.31      1.77 o 
  -1  -3   3      140.00      125.50      3.28 o 
   0  -3   3      179.03      155.78      3.67 o 
   1  -3   3       71.97       66.81      3.61 o 
   2  -3   3      958.95      970.85     16.29 o 
   3  -3   3      263.58      245.69      5.70 o 
   4  -3   3      117.67      128.25      4.49 o 
   5  -3   3      104.99      118.12      4.53 o 
   6  -3   3       28.05       25.08      1.86 o 
   7  -3   3       37.26       41.17      2.82 o 
   8  -3   3        1.07        0.10      0.68 o 
  -7  -2   3       13.19       23.55      1.73 o 
  -6  -2   3      356.76      325.75     12.81 o 
  -5  -2   3        3.54        2.93      0.73 o 
  -4  -2   3        7.93        8.48      0.92 o 
  -3  -2   3      180.73      181.36      4.74 o 
  -2  -2   3       67.56       69.83      2.29 o 
  -1  -2   3      484.30      496.95      8.92 o 
   0  -2   3      854.21      776.96     17.05 o 
   1  -2   3      195.25      173.90      4.19 o 
   2  -2   3     1467.43     1447.87     22.99 o 
   3  -2   3      753.48      734.59     13.04 o 
   4  -2   3        0.75        2.12      0.26 o 
   5  -2   3      629.66      630.64     28.61 o 
   6  -2   3        2.84        4.09      1.97 o 
   7  -2   3       46.98       50.44      3.43 o 
   8  -2   3      171.94      168.62      8.63 o 
  -7  -1   3        0.61       -0.20      0.63 o 
  -6  -1   3      621.90      598.55     19.49 o 
  -5  -1   3      916.48      910.88     19.90 o 
  -4  -1   3      149.69      169.56      4.54 o 
  -3  -1   3       60.42       59.61      2.12 o 
  -2  -1   3      240.60      234.43      5.82 o 
  -1  -1   3     1278.55     1283.17     26.26 o 
   0  -1   3     5024.95     4954.44     88.28 o 
   1  -1   3    14389.33    13720.42    205.61 o 
   2  -1   3     4540.36     4446.43     69.34 o 
   3  -1   3        0.16        0.22      0.20 o 
   4  -1   3        0.95        1.34      0.36 o 
   5  -1   3        4.51        7.44      0.96 o 
   6  -1   3       29.58       36.60      2.77 o 
   7  -1   3        1.77        2.46      0.63 o 
   8  -1   3       13.94       13.32      1.70 o 
  -7   0   3       12.50        9.19      2.16 o 
  -6   0   3       10.22       15.42      1.29 o 
  -5   0   3     1220.34     1285.30     38.83 o 
  -4   0   3      145.92      135.01      4.74 o 
  -3   0   3        0.00        1.02      0.19 o 
  -2   0   3      147.21      140.08      3.27 o 
  -1   0   3       25.78       26.05      0.95 o 
   0   0   3        0.54        0.51      0.15 o 
   1   0   3      921.47      844.31     21.91 o 
   2   0   3      117.52      106.86      2.89 o 
   3   0   3      531.11      489.15     10.44 o 
   4   0   3      151.94      146.06      4.45 o 
   5   0   3      462.13      423.50     13.44 o 
   6   0   3       28.94       31.24      2.46 o 
   7   0   3        9.43       13.84      1.11 o 
   8   0   3        7.12        6.13      1.27 o 
  -7   1   3        3.52        3.23      0.79 o 
  -6   1   3      153.41      148.01      5.76 o 
  -5   1   3      340.11      328.87      9.86 o 
  -4   1   3       78.47       67.22      3.27 o 
  -3   1   3       17.34       25.09      1.82 o 
  -2   1   3       67.86       60.63      2.55 o 
  -1   1   3      356.18      346.19      8.88 o 
   0   1   3      851.95      850.59     15.85 o 
   1   1   3      229.86      219.72      4.65 o 
   2   1   3      103.78       86.04      3.36 o 
   3   1   3      999.13     1013.06     24.20 o 
   4   1   3      205.17      208.87      7.75 o 
   5   1   3       82.78       66.41      4.22 o 
   6   1   3       41.66       43.31      3.25 o 
   7   1   3       19.58       24.74      1.93 o 
   8   1   3       26.29       19.01      3.64 o 
  -7   2   3       54.60       56.67      3.89 o 
  -6   2   3        1.47        0.30      0.72 o 
  -5   2   3        8.37       12.54      1.96 o 
  -4   2   3       93.81       88.74      3.97 o 
  -3   2   3      295.49      306.87      8.28 o 
  -2   2   3      910.16      965.08     22.48 o 
  -1   2   3        4.44        3.98      0.38 o 
   0   2   3      399.05      417.79      8.78 o 
   1   2   3     4653.00     4605.74     78.10 o 
   2   2   3      929.01      872.86     23.01 o 
   3   2   3       23.16       21.59      1.61 o 
   4   2   3     1110.82     1185.68     29.03 o 
   5   2   3       32.41       23.48      2.29 o 
   6   2   3      110.58      105.07      7.63 o 
   7   2   3       14.22       18.82      1.40 o 
   8   2   3       21.39       22.75      2.47 o 
  -7   3   3       19.49       18.74      1.52 o 
  -6   3   3        4.47        5.23      0.57 o 
  -5   3   3       18.81       21.58      1.55 o 
  -4   3   3       29.00       26.89      1.85 o 
  -3   3   3      866.63      886.94     18.80 o 
  -2   3   3     1709.58     1728.32     35.02 o 
  -1   3   3     2420.88     2496.54     52.79 o 
   0   3   3      988.35      950.30     26.66 o 
   1   3   3       83.10       72.93      2.07 o 
   2   3   3     1326.43     1346.44     21.41 o 
   3   3   3      242.97      224.81      5.48 o 
   4   3   3      294.33      306.13     15.12 o 
   5   3   3      368.00      359.77     10.05 o 
   6   3   3      349.91      368.45     10.83 o 
   7   3   3        0.00        1.45      1.45 o 
   8   3   3        1.48        1.14      0.70 o 
  -7   4   3       24.21       21.66      1.63 o 
  -6   4   3      580.26      630.25     16.80 o 
  -5   4   3       57.26       60.16      3.24 o 
  -4   4   3      147.77      135.00      5.38 o 
  -3   4   3      471.64      491.58     15.38 o 
  -2   4   3       17.15       18.71      0.99 o 
  -1   4   3      285.90      279.56      6.59 o 
   0   4   3      113.93      114.08      3.71 o 
   1   4   3      508.83      505.61      9.15 o 
   2   4   3      444.22      440.69      8.39 o 
   3   4   3        3.57        3.50      0.58 o 
   4   4   3      490.12      477.54     11.87 o 
   5   4   3      539.81      500.65     17.89 o 
   6   4   3      379.44      365.41     18.47 o 
   7   4   3      118.71      108.52      5.02 o 
   8   4   3       15.03       10.80      1.07 o 
  -7   5   3       22.57       11.47      2.16 o 
  -6   5   3      112.43      111.71      5.30 o 
  -5   5   3       40.52       43.70      2.53 o 
  -4   5   3      149.82      137.06      5.42 o 
  -3   5   3      148.85      132.74      3.93 o 
  -2   5   3      401.55      364.91      7.71 o 
  -1   5   3       28.08       22.59      1.25 o 
   0   5   3      701.21      668.54     14.19 o 
   1   5   3      718.65      757.01     13.18 o 
   2   5   3      836.89      893.16     17.39 o 
   3   5   3      201.99      189.44      4.87 o 
   4   5   3      603.83      632.19     14.89 o 
   5   5   3     1478.77     1556.57     41.48 o 
   6   5   3      620.42      680.16     37.09 o 
   7   5   3       54.21       41.81      2.86 o 
   8   5   3       10.88       13.16      1.51 o 
  -6   6   3       19.89       20.74      1.51 o 
  -5   6   3      112.79      106.83      4.94 o 
  -4   6   3      167.05      175.38      7.66 o 
  -3   6   3        2.10        2.97      0.43 o 
  -2   6   3        4.61        7.24      0.65 o 
  -1   6   3       81.12       66.27      2.31 o 
   0   6   3     1985.52     2027.57     37.61 o 
   1   6   3      635.58      651.57     14.29 o 
   2   6   3     2013.44     2143.35     34.02 o 
   3   6   3      238.37      222.40      5.67 o 
   4   6   3       96.09       88.21      3.96 o 
   5   6   3      821.88      868.22     20.04 o 
   6   6   3      178.11      191.29      7.22 o 
   7   6   3       18.76       16.95      1.15 o 
  -6   7   3      102.51      104.16      5.81 o 
  -5   7   3        1.15        1.03      0.88 o 
  -4   7   3       46.61       39.68      5.34 o 
  -3   7   3       19.66       16.55      3.14 o 
  -2   7   3      161.85      141.87      6.31 o 
  -1   7   3       55.48       53.56      2.67 o 
   0   7   3      208.30      221.88      6.98 o 
   1   7   3        0.01        0.44      0.20 o 
   2   7   3      249.25      267.60      7.75 o 
   3   7   3      166.39      158.72      5.56 o 
   4   7   3        2.08        3.75      0.47 o 
   5   7   3       79.78       84.15      4.97 o 
   6   7   3       62.43       61.80      3.95 o 
   7   7   3        6.17        3.14      1.56 o 
  -6   8   3        2.38        1.66      0.77 o 
  -5   8   3       11.77       15.44      1.71 o 
  -4   8   3        0.55        1.68      0.56 o 
  -3   8   3       25.99       27.63      2.26 o 
  -2   8   3       67.54       70.55      3.33 o 
  -1   8   3       20.40       23.15      1.58 o 
   0   8   3       49.88       47.91      2.76 o 
   1   8   3       42.50       40.30      3.54 o 
   2   8   3       59.09       49.80      2.73 o 
   3   8   3      413.08      405.58     10.84 o 
   4   8   3      156.48      150.03      7.29 o 
   5   8   3       35.38       34.22      3.91 o 
   6   8   3        5.95       10.84      1.24 o 
   7   8   3        6.31        7.45      1.14 o 
  -5   9   3        1.59        0.24      0.57 o 
  -4   9   3        0.06        0.38      0.50 o 
  -3   9   3       29.28       28.70      3.05 o 
  -2   9   3      106.48      103.05      4.43 o 
  -1   9   3       21.93       23.56      1.66 o 
   0   9   3       45.79       49.53      2.95 o 
   1   9   3        9.38        9.24      0.77 o 
   2   9   3      104.99      107.74      4.70 o 
   3   9   3     1407.01     1517.15     46.71 o 
   4   9   3        8.31        8.63      0.81 o 
   5   9   3       70.44       85.02      5.01 o 
   6   9   3       59.09       72.86      4.59 o 
  -5  10   3        2.89        1.44      0.64 o 
  -4  10   3      113.36      105.13      5.68 o 
  -3  10   3        0.55       -0.21      0.45 o 
  -2  10   3       69.38       70.91      3.46 o 
  -1  10   3       36.98       35.15      2.12 o 
   0  10   3       56.22       58.66      3.36 o 
   1  10   3       29.42       27.72      1.88 o 
   2  10   3       81.53       86.41      4.17 o 
   3  10   3      610.67      682.03     16.91 o 
   4  10   3        0.76        0.66      0.42 o 
   5  10   3        0.00       -0.46      0.50 o 
   6  10   3       32.40       38.56      2.81 o 
  -4  11   3      205.64      226.19      9.96 o 
  -3  11   3        8.05        6.50      2.20 o 
  -2  11   3        0.31        0.37      0.38 o 
  -1  11   3       28.16       32.02      2.18 o 
   0  11   3        1.71        3.61      0.61 o 
   1  11   3       18.83       20.11      1.33 o 
   2  11   3      115.77      126.97      5.53 o 
   3  11   3        1.25        1.25      0.75 o 
   4  11   3        4.61        3.87      0.69 o 
   5  11   3        4.70        3.67      0.96 o 
  -3  12   3        1.16        0.21      0.61 o 
  -2  12   3        2.75        0.74      0.43 o 
  -1  12   3       31.14       30.02      2.88 o 
   0  12   3       29.43       30.23      1.46 o 
   1  12   3        2.42        2.19      0.48 o 
   2  12   3       98.13       96.90      4.76 o 
   3  12   3        7.10        6.02      0.75 o 
   4  12   3       18.88       18.62      3.04 o 
  -1  13   3      172.54      188.65      7.40 o 
   0  13   3       92.64       92.06      4.60 o 
   1  13   3       12.62        5.62      1.00 o 
   2  13   3      139.42      136.24      8.58 o 
  -1 -11   4       39.46       45.25      3.90 o 
   0 -11   4       31.08       33.50      3.33 o 
   1 -11   4       90.20       90.17      6.93 o 
   2 -11   4       26.97       24.49      2.05 o 
  -3 -10   4       21.17       13.73      1.11 o 
  -2 -10   4      123.31      146.46      9.91 o 
  -1 -10   4       67.56       71.50      4.83 o 
   0 -10   4       18.30       17.20      1.34 o 
   1 -10   4        6.10        6.88      0.92 o 
   2 -10   4       32.88       30.53      2.38 o 
   3 -10   4       76.55       83.74      5.38 o 
   4 -10   4        0.54        0.04      0.67 o 
  -4  -9   4       74.13       65.21      5.55 o 
  -3  -9   4       13.34        4.71      0.93 o 
  -2  -9   4       10.75       10.68      0.89 o 
  -1  -9   4       61.73       66.89      4.49 o 
   0  -9   4        0.94        0.83      0.60 o 
   1  -9   4       15.24       21.24      1.71 o 
   2  -9   4       52.47       67.08      4.61 o 
   3  -9   4        1.06        0.46      0.49 o 
   4  -9   4        0.26       -0.10      0.58 o 
   5  -9   4        0.48        0.02      0.66 o 
  -4  -8   4        0.06        0.24      0.53 o 
  -3  -8   4        8.99       11.47      1.70 o 
  -2  -8   4       57.16       64.10      4.26 o 
  -1  -8   4        2.85        2.65      0.44 o 
   0  -8   4        0.03        0.96      0.47 o 
   1  -8   4      124.02      131.52      7.21 o 
   2  -8   4       51.04       51.79      3.83 o 
   3  -8   4        2.71        3.58      0.65 o 
   4  -8   4        0.11        0.75      0.48 o 
   5  -8   4       33.59       34.46      2.68 o 
  -5  -7   4       41.57       29.33      3.25 o 
  -4  -7   4        0.04        0.09      0.49 o 
  -3  -7   4       12.63        9.21      1.09 o 
  -2  -7   4        0.03        1.10      0.35 o 
  -1  -7   4      242.90      264.02     10.65 o 
   0  -7   4       24.04       21.57      2.07 o 
   1  -7   4       54.67       63.55      4.34 o 
   2  -7   4      387.83      383.57     13.75 o 
   3  -7   4       27.94       30.62      2.51 o 
   4  -7   4       25.20       27.68      2.74 o 
   5  -7   4       65.00       62.99      4.14 o 
  -6  -6   4       15.31        5.24      1.79 o 
  -5  -6   4       77.56       63.41      9.80 o 
  -4  -6   4       20.48       13.64      1.00 o 
  -3  -6   4       60.74       68.62      5.41 o 
  -2  -6   4      108.60      101.33      4.43 o 
  -1  -6   4       69.80       64.67      3.24 o 
   0  -6   4      166.04      164.42      5.84 o 
   1  -6   4       19.75       20.91      1.41 o 
   2  -6   4       49.44       49.48      2.72 o 
   3  -6   4        1.44        2.25      0.49 o 
   4  -6   4       39.80       36.73      1.82 o 
   5  -6   4        8.43       12.02      1.37 o 
   6  -6   4       44.80       32.01      2.35 o 
   7  -6   4        0.37        0.21      1.45 o 
  -6  -5   4       34.19       23.51      2.59 o 
  -5  -5   4        0.03        0.16      0.43 o 
  -4  -5   4       28.73       27.40      1.39 o 
  -3  -5   4       12.56       11.41      0.61 o 
  -2  -5   4      413.49      411.74      9.76 o 
  -1  -5   4       29.26       24.70      1.24 o 
   0  -5   4      294.37      253.42      5.97 o 
   1  -5   4      154.09      159.24      6.97 o 
   2  -5   4      968.31     1010.13     38.31 o 
   3  -5   4        6.36        7.21      0.54 o 
   4  -5   4        4.92        5.12      0.55 o 
   5  -5   4      126.70      140.25      5.25 o 
   6  -5   4       46.39       41.06      2.83 o 
   7  -5   4       24.60       14.75      1.25 o 
  -6  -4   4       10.79       13.75      1.11 o 
  -5  -4   4        2.26        1.74      0.58 o 
  -4  -4   4        6.62        5.36      0.54 o 
  -3  -4   4        0.54        4.73      0.43 o 
  -2  -4   4      314.32      329.20      7.37 o 
  -1  -4   4       93.21       88.24      2.82 o 
   0  -4   4       15.70       11.52      0.70 o 
   1  -4   4     3504.67     3553.30     81.66 o 
   2  -4   4     9976.22    10532.50    168.73 o 
   3  -4   4      171.20      166.95      4.54 o 
   4  -4   4       76.22       66.91      2.62 o 
   5  -4   4      192.75      217.50      6.97 o 
   6  -4   4       60.18       64.99      3.89 o 
   7  -4   4       10.34        6.26      1.56 o 
  -7  -3   4      100.84      106.75      6.18 o 
  -6  -3   4       23.30       20.96      2.23 o 
  -5  -3   4      397.71      395.89     11.10 o 
  -4  -3   4       42.18       35.90      1.69 o 
  -3  -3   4        9.01        8.02      0.62 o 
  -2  -3   4     3106.34     3239.63     79.48 o 
  -1  -3   4      217.27      222.37      7.29 o 
   0  -3   4     1245.46     1160.50     19.07 o 
   1  -3   4      198.95      186.39      6.44 o 
   2  -3   4      717.90      736.74     12.94 o 
   3  -3   4     1056.72     1108.66     18.98 o 
   4  -3   4      135.02      139.03      4.67 o 
   5  -3   4        0.51        0.80      0.37 o 
   6  -3   4       18.33       21.70      1.64 o 
   7  -3   4        2.58        2.92      0.63 o 
   8  -3   4       68.50       60.40      4.15 o 
  -7  -2   4       14.88       15.52      3.28 o 
  -6  -2   4        6.09       11.16      0.96 o 
  -5  -2   4       88.37       93.77      4.15 o 
  -4  -2   4      113.07      118.92      4.59 o 
  -3  -2   4      261.71      291.25      7.84 o 
  -2  -2   4      297.24      308.53      8.43 o 
  -1  -2   4      154.47      155.60      3.78 o 
   0  -2   4      108.55       89.22      3.28 o 
   1  -2   4     2207.25     2237.25     34.41 o 
   2  -2   4      883.76      881.22     21.26 o 
   3  -2   4        1.21        0.93      0.42 o 
   4  -2   4       31.49       25.31      1.41 o 
   5  -2   4       20.01       17.88      1.41 o 
   6  -2   4        6.54        7.90      0.73 o 
   7  -2   4        9.64        6.82      1.61 o 
   8  -2   4      182.17      192.62      9.31 o 
  -7  -1   4        0.85        0.54      0.67 o 
  -6  -1   4      126.58      116.88      6.39 o 
  -5  -1   4        0.69        2.00      0.62 o 
  -4  -1   4      347.66      324.94      9.65 o 
  -3  -1   4       14.57       17.68      0.95 o 
  -2  -1   4       11.79       16.70      0.83 o 
  -1  -1   4       63.20       58.16      2.37 o 
   0  -1   4        0.32        1.54      0.24 o 
   1  -1   4      176.96      172.44      4.76 o 
   2  -1   4     1278.77     1313.58     22.16 o 
   3  -1   4       42.59       41.02      1.76 o 
   4  -1   4      147.01      153.87      4.74 o 
   5  -1   4      153.27      159.97      8.33 o 
   6  -1   4       66.81       74.35      4.50 o 
   7  -1   4        0.14        1.39      1.70 o 
   8  -1   4        6.54        4.03      0.77 o 
  -7   0   4       37.54       42.13      3.12 o 
  -6   0   4        2.13        0.55      0.44 o 
  -5   0   4      957.91      981.15     21.41 o 
  -4   0   4      201.65      200.10      6.31 o 
  -3   0   4       10.46        6.67      0.55 o 
  -2   0   4      100.46       97.15      2.66 o 
  -1   0   4      373.32      382.59     12.88 o 
   0   0   4     3973.41     4448.94    119.43 o 
   1   0   4     1754.71     1725.25     73.41 o 
   2   0   4      974.86      958.32     27.34 o 
   3   0   4      162.83      143.80      6.17 o 
   4   0   4     1071.37     1094.56     27.02 o 
   5   0   4      133.90      118.20      5.69 o 
   6   0   4       20.39       21.82      1.77 o 
   7   0   4       86.56       95.51      5.45 o 
   8   0   4        0.08       -0.08      0.62 o 
  -7   1   4        1.50        0.45      0.65 o 
  -6   1   4      390.59      421.28     11.85 o 
  -5   1   4      760.21      777.26     32.22 o 
  -4   1   4       63.54       57.43      3.08 o 
  -3   1   4      259.32      289.86      8.05 o 
  -2   1   4        2.92        0.91      0.23 o 
  -1   1   4      201.11      212.99      7.53 o 
   0   1   4        3.55        3.47      0.40 o 
   1   1   4      707.11      726.26     15.28 o 
   2   1   4     1264.95     1256.86     22.53 o 
   3   1   4       85.79       81.92      3.76 o 
   4   1   4      481.98      443.42     16.74 o 
   5   1   4      126.53      114.88      5.69 o 
   6   1   4       39.19       40.68      3.07 o 
   7   1   4       10.93       12.25      1.70 o 
   8   1   4        5.42        2.28      0.59 o 
  -7   2   4        1.68        0.21      0.65 o 
  -6   2   4        0.88        0.79      0.44 o 
  -5   2   4       28.34       28.22      1.95 o 
  -4   2   4       38.83       35.14      2.19 o 
  -3   2   4      348.57      358.69      9.52 o 
  -2   2   4      780.57      829.24     17.13 o 
  -1   2   4      183.64      185.73      5.07 o 
   0   2   4        2.64        1.96      0.24 o 
   1   2   4      998.10      980.33     24.32 o 
   2   2   4      266.72      231.79      6.49 o 
   3   2   4      121.74      114.59      4.74 o 
   4   2   4       48.65       41.92      2.85 o 
   5   2   4        0.60        3.26      0.75 o 
   7   2   4       16.92       14.91      1.54 o 
   8   2   4        0.27        0.64      0.94 o 
  -7   3   4       28.94       28.29      3.00 o 
  -6   3   4       81.85       84.96      4.26 o 
  -5   3   4       12.37       16.19      1.23 o 
  -4   3   4       74.07       67.44      3.45 o 
  -3   3   4      671.11      731.71     16.42 o 
  -2   3   4      410.02      460.72      8.95 o 
  -1   3   4      438.75      455.13      8.73 o 
   0   3   4       78.13       90.55      3.40 o 
   1   3   4      263.91      262.83      6.22 o 
   2   3   4       66.51       59.18      2.18 o 
   3   3   4        2.70        4.14      0.56 o 
   4   3   4        4.79        2.32      0.38 o 
   5   3   4       31.22       28.78      2.40 o 
   6   3   4        2.10       -0.35      0.75 o 
   7   3   4      108.59       95.39      5.11 o 
   8   3   4        0.65        0.03      0.65 o 
  -7   4   4        0.59        0.26      0.66 o 
  -6   4   4       42.44       45.90      2.74 o 
  -5   4   4      886.80      913.25     21.52 o 
  -4   4   4      129.97      122.52      5.19 o 
  -3   4   4       38.69       38.78      2.27 o 
  -2   4   4     3711.98     4078.89     71.16 o 
  -1   4   4      971.29     1014.25     17.07 o 
   0   4   4        0.76        0.86      0.29 o 
   1   4   4      204.22      204.05      4.61 o 
   2   4   4     1232.42     1242.20     20.31 o 
   3   4   4       93.53      100.20      2.97 o 
   4   4   4        6.56        6.41      0.59 o 
   5   4   4       26.61       29.07      1.94 o 
   6   4   4        1.07        0.78      0.30 o 
   7   4   4       94.69       88.07      4.33 o 
   8   4   4       32.51       27.46      2.07 o 
  -7   5   4        6.64        5.26      2.63 o 
  -6   5   4      545.10      610.26     16.75 o 
  -5   5   4     1145.15     1238.32     27.39 o 
  -4   5   4       12.27       14.29      1.27 o 
  -3   5   4       12.42       11.86      0.97 o 
  -2   5   4      566.73      572.31     11.05 o 
  -1   5   4      519.02      554.52     10.41 o 
   0   5   4       35.28       33.53      1.82 o 
   1   5   4      256.32      242.58      5.42 o 
   2   5   4       20.08       22.78      1.15 o 
   3   5   4      239.78      251.74      5.92 o 
   4   5   4       32.70       27.31      1.78 o 
   5   5   4        0.09        0.81      0.30 o 
   6   5   4      338.40      350.59     14.09 o 
   7   5   4       50.30       51.73      2.90 o 
   8   5   4       91.93       93.70      5.75 o 
  -6   6   4      130.64      134.88      5.98 o 
  -5   6   4      705.15      755.48     19.00 o 
  -4   6   4       87.02       87.14      4.15 o 
  -3   6   4      349.81      333.28      9.62 o 
  -2   6   4       23.19       23.76      1.23 o 
  -1   6   4      487.82      473.19      9.32 o 
   0   6   4        5.14        4.62      0.42 o 
   1   6   4      280.15      288.15      6.28 o 
   2   6   4      561.81      534.23     10.41 o 
   3   6   4       59.30       53.99      2.22 o 
   4   6   4      658.80      665.86     15.79 o 
   5   6   4       23.60       26.09      1.87 o 
   6   6   4      132.12      140.15      5.94 o 
   7   6   4        0.06        0.51      0.43 o 
   8   6   4        4.35        1.68      1.01 o 
  -6   7   4        0.24        0.14      0.55 o 
  -5   7   4      318.96      334.35     10.71 o 
  -4   7   4       23.60       21.97      1.79 o 
  -3   7   4      130.99      124.67      5.04 o 
  -2   7   4      886.95      876.27     18.72 o 
  -1   7   4       52.15       50.57      2.54 o 
   0   7   4      109.11      114.49      4.64 o 
   1   7   4     1749.02     1893.36     35.96 o 
   2   7   4       18.25       15.87      1.15 o 
   3   7   4      153.46      142.72      5.14 o 
   4   7   4        5.88        7.58      1.31 o 
   5   7   4       81.72       77.02      3.86 o 
   6   7   4       50.19       55.27      3.74 o 
   7   7   4        4.33        3.31      0.99 o 
  -6   8   4      365.71      404.21     15.21 o 
  -5   8   4       54.31       51.35      3.26 o 
  -4   8   4        1.82        1.83      0.46 o 
  -3   8   4       49.08       47.80      3.33 o 
  -2   8   4       52.71       54.59      2.82 o 
  -1   8   4       51.51       42.07      2.43 o 
   0   8   4       80.50       75.75      3.76 o 
   1   8   4        1.15        2.08      0.39 o 
   2   8   4      143.54      139.96      5.33 o 
   3   8   4      175.50      191.68      6.53 o 
   4   8   4        7.60        7.19      0.76 o 
   5   8   4       15.92       13.67      1.75 o 
   6   8   4       44.77       52.81      3.58 o 
   7   8   4        0.66        0.79      0.57 o 
  -5   9   4        1.52        0.83      0.52 o 
  -4   9   4       38.63       42.31      2.85 o 
  -3   9   4        1.50        2.96      1.20 o 
  -2   9   4        0.49        1.52      0.49 o 
  -1   9   4       10.54        8.98      1.49 o 
   0   9   4       11.62       13.01      1.09 o 
   1   9   4       30.49       32.36      2.18 o 
   2   9   4       72.64       71.80      3.63 o 
   3   9   4       12.62       14.45      1.06 o 
   4   9   4      282.37      307.86     12.02 o 
   5   9   4        0.57        0.48      0.42 o 
   6   9   4        0.46        0.33      0.51 o 
  -5  10   4        0.30        0.29      0.58 o 
  -4  10   4        4.43        3.26      0.57 o 
  -3  10   4      448.17      487.31     16.46 o 
  -2  10   4      116.49      130.14      5.29 o 
  -1  10   4       19.20       22.45      1.52 o 
   0  10   4        6.87        5.78      0.54 o 
   1  10   4        8.92        9.32      0.77 o 
   2  10   4       43.48       44.65      2.68 o 
   3  10   4      194.75      207.68      7.50 o 
   4  10   4      145.64      157.12      7.90 o 
   5  10   4        4.30        4.11      1.20 o 
   6  10   4       74.50       95.86      5.80 o 
  -4  11   4       54.90       55.30      3.64 o 
  -3  11   4      556.08      630.43     20.11 o 
  -2  11   4      134.86      135.87      7.04 o 
  -1  11   4       68.04       71.47      3.61 o 
   0  11   4       38.65       41.07      2.59 o 
   1  11   4        6.46        9.43      1.25 o 
   2  11   4       27.34       24.72      1.71 o 
   3  11   4       54.47       59.01      5.53 o 
   4  11   4       38.76       44.45      3.12 o 
   5  11   4       17.92       23.71      2.63 o 
  -3  12   4       16.04       10.37      2.01 o 
  -2  12   4       51.18       53.33      3.52 o 
  -1  12   4      168.75      184.00      7.12 o 
   0  12   4        0.06        0.17      0.43 o 
   1  12   4        0.42        0.57      0.47 o 
   2  12   4        0.02        0.39      0.43 o 
   3  12   4       22.62       27.27      1.97 o 
   4  12   4       10.94        8.74      0.92 o 
  -1  13   4       72.64       74.06      3.83 o 
   0  13   4      159.84      190.68      7.45 o 
   1  13   4       33.79       33.13      2.16 o 
   2  13   4        1.91        0.95      0.53 o 
   3  13   4        7.63        3.92      1.25 o 
  -2 -10   5       45.47       42.63      3.22 o 
  -1 -10   5        1.76        0.56      0.59 o 
   0 -10   5        0.01        0.66      0.55 o 
   1 -10   5        0.88        0.34      0.54 o 
   2 -10   5        4.41        3.25      0.94 o 
   3 -10   5       34.00       25.13      3.08 o 
  -3  -9   5       74.40       75.05      4.87 o 
  -2  -9   5        2.69        1.92      0.54 o 
  -1  -9   5       29.12       30.74      2.45 o 
   0  -9   5        2.14        2.14      0.55 o 
   1  -9   5        0.48        0.69      0.48 o 
   2  -9   5        0.87        1.60      0.57 o 
   3  -9   5        3.36        2.68      0.61 o 
   4  -9   5        2.82        1.10      0.62 o 
  -4  -8   5       27.70       21.35      1.81 o 
  -3  -8   5       19.60       16.62      1.50 o 
  -2  -8   5        8.98        8.46      1.25 o 
  -1  -8   5        0.31        0.97      0.46 o 
   0  -8   5       11.99       13.98      1.16 o 
   1  -8   5        4.08        5.77      0.64 o 
   2  -8   5       40.83       40.01      3.19 o 
   3  -8   5        0.60        0.42      0.67 o 
   4  -8   5        1.29        0.68      0.53 o 
   5  -8   5        0.80       -0.05      0.58 o 
  -5  -7   5        0.56        0.92      1.04 o 
  -4  -7   5        9.56        3.54      0.92 o 
  -3  -7   5       12.89       14.50      1.21 o 
  -2  -7   5       75.02       80.25      5.04 o 
  -1  -7   5      129.61      133.38      7.05 o 
   0  -7   5      145.61      138.18      7.15 o 
   1  -7   5        6.69        6.87      0.71 o 
   2  -7   5       40.34       31.68      4.11 o 
   3  -7   5      202.54      213.82     10.97 o 
   4  -7   5       15.66       12.99      1.09 o 
   5  -7   5       28.49       25.42      2.08 o 
  -5  -6   5        9.51        4.95      1.47 o 
  -4  -6   5       51.54       52.61      2.97 o 
  -3  -6   5        0.05        0.50      0.36 o 
  -2  -6   5       62.81       71.27      3.63 o 
  -1  -6   5      342.30      369.37     10.61 o 
   0  -6   5      155.93      167.31      6.09 o 
   1  -6   5        3.78        3.77      0.48 o 
   2  -6   5      152.43      145.09      5.66 o 
   3  -6   5       26.14       27.31      2.14 o 
   4  -6   5       87.31       92.30      5.93 o 
   5  -6   5        0.01        0.08      0.42 o 
   6  -6   5       18.98        6.41      1.52 o 
  -6  -5   5       92.67       95.09      8.89 o 
  -5  -5   5      144.75      136.98      7.31 o 
  -4  -5   5      203.57      205.41      7.35 o 
  -3  -5   5        7.75        9.16      1.70 o 
  -2  -5   5        0.02        1.23      0.68 o 
  -1  -5   5      263.48      282.96      8.57 o 
   0  -5   5        1.08        2.19      0.36 o 
   1  -5   5      125.07      120.80      4.74 o 
   2  -5   5        1.95        2.82      0.38 o 
   3  -5   5       91.82       91.04      4.16 o 
   4  -5   5       44.08       44.94      2.66 o 
   5  -5   5       62.12       65.62      6.47 o 
   6  -5   5       73.49       69.31      7.02 o 
   7  -5   5        0.12       -0.21      1.35 o 
  -6  -4   5        2.85        5.97      1.66 o 
  -5  -4   5      355.61      352.51     10.43 o 
  -4  -4   5       46.34       40.71      2.23 o 
  -3  -4   5        3.62        3.13      0.64 o 
  -2  -4   5       85.01       87.08      3.02 o 
  -1  -4   5        1.47        3.90      0.42 o 
   0  -4   5      207.80      213.41      8.68 o 
   1  -4   5       67.18       69.55      3.22 o 
   2  -4   5       49.38       45.39      1.73 o 
   3  -4   5      242.36      233.04      9.62 o 
   4  -4   5       75.63       74.82      2.84 o 
   5  -4   5        2.24        2.50      1.27 o 
   6  -4   5      215.98      248.16     10.16 o 
   7  -4   5        0.65        0.09      0.58 o 
  -6  -3   5       31.47       30.69      2.18 o 
  -5  -3   5      518.20      515.77     13.59 o 
  -4  -3   5      298.82      288.12      8.61 o 
  -3  -3   5      103.17      101.25      5.23 o 
  -2  -3   5       16.64       19.17      1.00 o 
  -1  -3   5        1.61        1.79      0.20 o 
   0  -3   5      649.70      596.87     13.85 o 
   1  -3   5      719.35      708.38     18.81 o 
   2  -3   5     9479.31     9833.69    183.93 o 
   3  -3   5      629.24      645.85     12.15 o 
   4  -3   5      101.48      105.13      3.87 o 
   5  -3   5        0.19        4.01      0.58 o 
   6  -3   5       26.85       28.92      2.54 o 
   7  -3   5        8.43        7.12      0.83 o 
   8  -3   5        5.62        1.91      0.70 o 
  -7  -2   5       49.16       40.47      2.91 o 
  -6  -2   5        4.84        1.44      0.86 o 
  -5  -2   5      148.70      170.81      6.31 o 
  -4  -2   5      343.10      361.94     10.01 o 
  -3  -2   5       44.25       41.86      1.85 o 
  -2  -2   5        4.49        5.00      0.34 o 
  -1  -2   5        1.38        2.29      0.34 o 
   0  -2   5      107.15       98.70      5.80 o 
   1  -2   5       49.47       44.43      2.32 o 
   2  -2   5      856.00      888.56     21.60 o 
   3  -2   5        0.21        0.24      0.15 o 
   4  -2   5       42.94       45.87      2.15 o 
   5  -2   5       12.73       11.57      1.01 o 
   6  -2   5      131.59      136.24      6.56 o 
   7  -2   5       32.61       33.32      3.84 o 
   8  -2   5        9.63        7.55      0.86 o 
  -7  -1   5       28.11       23.24      1.95 o 
  -6  -1   5       67.57       63.56      4.92 o 
  -5  -1   5      355.76      342.21     10.93 o 
  -4  -1   5      179.20      169.41      5.94 o 
  -3  -1   5      270.93      259.83      7.97 o 
  -2  -1   5       54.39       61.75      2.67 o 
  -1  -1   5        8.04        7.41      0.60 o 
   0  -1   5      112.72      114.99      6.99 o 
   1  -1   5      917.48      926.05     18.55 o 
   2  -1   5      292.39      282.85      7.64 o 
   3  -1   5        0.53        0.65      0.26 o 
   4  -1   5      190.92      179.85      5.25 o 
   5  -1   5       79.10       78.81      4.20 o 
   6  -1   5       40.18       42.75      2.95 o 
   7  -1   5        2.53        4.23      0.73 o 
   8  -1   5        1.74       -0.37      0.62 o 
  -7   0   5        7.24        2.84      0.70 o 
  -6   0   5       26.98       19.83      3.28 o 
  -5   0   5       77.03       82.45      3.86 o 
  -4   0   5      105.24       96.67      4.07 o 
  -3   0   5        0.01       -0.04      0.16 o 
  -2   0   5      361.65      385.88      9.10 o 
  -1   0   5       14.36       15.63      0.80 o 
   0   0   5       10.12       11.28      0.55 o 
   1   0   5        0.16        1.06      0.25 o 
   2   0   5     1962.02     2024.20     40.79 o 
   3   0   5      696.36      733.18     16.51 o 
   4   0   5        0.31        0.35      0.58 o 
   5   0   5      906.10      939.49     30.01 o 
   6   0   5       45.83       43.91      3.13 o 
   7   0   5       42.56       45.36      3.06 o 
   8   0   5       10.63       10.02      1.89 o 
  -7   1   5        8.76        4.73      0.80 o 
  -6   1   5        2.65        4.96      0.60 o 
  -5   1   5       17.44       15.88      1.10 o 
  -4   1   5       16.05       19.90      1.98 o 
  -3   1   5      102.09       95.98      4.01 o 
  -2   1   5     1463.84     1620.77     30.64 o 
  -1   1   5       49.72       47.36      4.00 o 
   0   1   5     1399.62     1556.53     27.69 o 
   1   1   5      496.29      525.03     15.20 o 
   2   1   5      121.30      129.23      3.49 o 
   3   1   5      289.72      289.16      6.58 o 
   4   1   5      129.09      111.44      5.11 o 
   5   1   5      432.48      431.15     13.73 o 
   6   1   5      251.66      247.37     10.02 o 
   7   1   5      144.73      156.62      7.67 o 
   8   1   5        2.35        2.48      0.70 o 
  -7   2   5       10.66        7.04      1.83 o 
  -6   2   5       16.13       22.68      1.44 o 
  -5   2   5      607.63      582.26     15.37 o 
  -4   2   5      173.67      168.90      6.29 o 
  -3   2   5      428.85      437.03     13.03 o 
  -2   2   5      965.12     1101.80     22.10 o 
  -1   2   5        0.81        1.38      0.20 o 
   0   2   5      303.63      309.34      7.57 o 
   1   2   5      158.55      176.17      4.68 o 
   2   2   5      577.62      595.53     11.65 o 
   3   2   5      370.86      380.62     11.16 o 
   4   2   5       59.98       57.53      3.39 o 
   5   2   5       48.12       40.36      2.97 o 
   6   2   5      403.31      404.61     14.07 o 
   7   2   5      111.38      118.68      6.44 o 
   8   2   5       19.23       13.84      1.20 o 
  -7   3   5       22.31       20.49      1.68 o 
  -6   3   5        3.93        3.63      0.53 o 
  -5   3   5       51.27       51.45      3.02 o 
  -4   3   5        1.26        3.58      0.51 o 
  -3   3   5      291.10      296.92     13.09 o 
  -2   3   5        0.05        2.95      0.50 o 
  -1   3   5      939.65     1022.15     17.27 o 
   0   3   5        3.81        4.30      0.39 o 
   1   3   5      208.13      227.43      5.83 o 
   2   3   5     1187.53     1304.90     23.99 o 
   3   3   5      441.03      441.81     12.62 o 
   4   3   5      222.27      211.87      8.03 o 
   5   3   5      253.88      234.57     10.12 o 
   6   3   5     1572.87     1657.65     58.64 o 
   7   3   5      428.09      461.58     16.30 o 
   8   3   5       35.60       25.85      1.78 o 
  -7   4   5        1.48       -0.16      0.69 o 
  -6   4   5       36.21       37.32      2.21 o 
  -5   4   5      116.93      120.09      5.46 o 
  -4   4   5      197.53      196.95      7.10 o 
  -3   4   5      100.31       93.35      6.43 o 
  -2   4   5        1.15        2.11      0.29 o 
  -1   4   5      821.87      877.73     20.07 o 
   0   4   5        3.10        1.84      0.29 o 
   1   4   5     1701.37     1846.02     29.24 o 
   2   4   5     2107.62     2291.75     54.62 o 
   3   4   5     1551.56     1693.67     44.97 o 
   4   4   5      325.83      288.61     10.09 o 
   5   4   5        1.66        3.81      0.50 o 
   6   4   5      971.13     1016.54     23.02 o 
   7   4   5       27.87       30.33      1.93 o 
   8   4   5       14.39        9.61      1.05 o 
  -7   5   5       13.47        5.72      2.03 o 
  -6   5   5       31.08       21.91      1.99 o 
  -5   5   5       20.05       18.98      1.65 o 
  -4   5   5       20.58       21.99      1.53 o 
  -3   5   5       53.16       46.30      3.62 o 
  -2   5   5        0.04        0.61      0.23 o 
  -1   5   5      330.53      360.23      7.56 o 
   0   5   5      312.74      352.05      7.49 o 
   1   5   5        3.84        5.71      0.41 o 
   2   5   5        4.25        4.72      0.51 o 
   3   5   5      523.86      563.13     10.90 o 
   4   5   5      323.59      314.28      9.64 o 
   5   5   5       21.86       24.30      1.65 o 
   6   5   5       67.18       71.55      3.74 o 
   7   5   5      126.99      134.40      5.81 o 
   8   5   5        3.75        1.85      0.70 o 
  -6   6   5        5.35        3.00      1.75 o 
  -5   6   5       17.34       20.64      1.85 o 
  -4   6   5       15.00       13.72      2.19 o 
  -3   6   5        0.42        0.31      0.31 o 
  -2   6   5       15.87       13.34      0.82 o 
  -1   6   5      211.03      210.69      5.85 o 
   0   6   5       86.93       99.74      3.12 o 
   1   6   5       57.43       50.55      1.96 o 
   2   6   5      336.95      341.10      7.52 o 
   3   6   5       92.65       71.57      2.70 o 
   4   6   5      117.83      108.92      4.60 o 
   5   6   5      183.78      175.38      6.59 o 
   6   6   5       53.58       53.12      3.01 o 
   7   6   5        9.03       16.10      1.15 o 
   8   6   5        2.33        1.12      0.74 o 
  -6   7   5        2.06        0.61      0.52 o 
  -5   7   5       74.03       72.65      4.53 o 
  -4   7   5        0.01        0.30      0.37 o 
  -3   7   5       22.48       20.43      2.79 o 
  -2   7   5      150.38      142.19      4.30 o 
  -1   7   5      572.39      566.31     13.17 o 
   0   7   5      237.92      237.76      7.43 o 
   1   7   5      106.76      118.41      6.25 o 
   2   7   5       94.45       91.04      4.50 o 
   3   7   5      465.09      462.62     12.54 o 
   4   7   5      846.70      888.23     20.02 o 
   5   7   5      119.07      131.49      5.54 o 
   6   7   5       25.71       26.34      1.71 o 
   7   7   5       64.24       70.36      4.46 o 
  -6   8   5       57.95       52.11      4.35 o 
  -5   8   5        1.37        2.09      0.56 o 
  -4   8   5        6.70        4.84      1.18 o 
  -3   8   5      126.83      119.26      6.68 o 
  -2   8   5       35.01       36.52      2.71 o 
  -1   8   5       45.54       51.62      2.79 o 
   0   8   5        0.74        0.31      0.31 o 
   1   8   5      114.65      101.89      4.50 o 
   2   8   5        6.63        9.70      1.56 o 
   3   8   5      396.46      386.97     10.60 o 
   4   8   5      511.12      529.85     17.11 o 
   5   8   5       25.91       22.86      1.84 o 
   6   8   5        1.32        3.09      1.15 o 
   7   8   5        5.64        4.55      1.17 o 
  -5   9   5       75.99       71.81      4.36 o 
  -4   9   5       30.73       31.76      3.66 o 
  -3   9   5      261.00      272.09     10.97 o 
  -2   9   5        6.06        8.39      1.46 o 
  -1   9   5        1.23        2.78      0.52 o 
   0   9   5       80.69       81.21      4.12 o 
   1   9   5        3.95        6.07      0.56 o 
   2   9   5        7.26        6.08      0.61 o 
   3   9   5      432.48      476.24     12.71 o 
   4   9   5       12.37       19.08      1.66 o 
   5   9   5       27.13       30.37      2.33 o 
   6   9   5        4.42        3.31      0.76 o 
  -5  10   5        0.29        0.11      0.60 o 
  -4  10   5      129.97      131.94      6.79 o 
  -3  10   5       27.20       27.12      3.70 o 
  -2  10   5       11.80       15.63      1.89 o 
  -1  10   5       23.84       26.68      1.81 o 
   0  10   5      106.93      107.58      5.08 o 
   1  10   5       53.73       49.09      2.96 o 
   2  10   5        2.37        3.57      0.45 o 
   3  10   5      322.66      313.22      9.88 o 
   4  10   5       30.85       31.74      2.53 o 
   5  10   5        7.85       10.73      1.24 o 
   6  10   5       50.38       69.29      5.77 o 
  -4  11   5       47.40       38.15      2.76 o 
  -3  11   5      119.16      125.77      6.65 o 
  -2  11   5      183.03      192.27      8.93 o 
  -1  11   5      459.97      471.13     13.14 o 
   0  11   5       83.08       79.95      4.22 o 
   1  11   5      162.85      151.82      6.41 o 
   2  11   5       92.21       90.44      4.52 o 
   3  11   5      202.68      191.59      9.17 o 
   4  11   5       90.11       96.15      5.75 o 
   5  11   5        4.65        4.05      0.87 o 
  -3  12   5      229.85      248.67     10.91 o 
  -2  12   5       35.61       34.54      2.44 o 
  -1  12   5      437.07      523.01     14.52 o 
   0  12   5       55.69       61.50      2.92 o 
   1  12   5        0.28        0.25      0.53 o 
   2  12   5        0.64        0.52      0.43 o 
   3  12   5      111.87      104.92      6.95 o 
   4  12   5       18.12       11.82      2.06 o 
  -1  13   5      664.26      838.41     23.12 o 
   0  13   5      194.76      220.76      8.33 o 
   1  13   5        0.24        0.11      0.50 o 
   2  13   5        8.20        5.93      0.75 o 
   3  13   5       54.86       43.12      3.13 o 
  -1 -10   6       29.05       28.13      2.16 o 
   0 -10   6        2.21        1.18      0.64 o 
   1 -10   6        1.24       -0.09      0.61 o 
   2 -10   6       43.50       43.89      4.33 o 
  -2  -9   6       47.79       47.74      3.47 o 
  -1  -9   6        2.75        2.98      0.63 o 
   0  -9   6       81.25       85.72      5.55 o 
   1  -9   6        9.54        5.85      0.91 o 
   2  -9   6        5.75        5.90      0.68 o 
   3  -9   6       58.19       59.89      4.08 o 
   4  -9   6       10.12        6.51      1.55 o 
  -4  -8   6       65.83       54.34      5.17 o 
  -3  -8   6        0.11        0.17      0.56 o 
  -2  -8   6       17.78       21.36      1.60 o 
  -1  -8   6       40.65       39.24      2.96 o 
   0  -8   6       20.98       18.68      2.51 o 
   1  -8   6       22.26       20.78      1.83 o 
   2  -8   6        6.89        8.00      0.73 o 
   3  -8   6       10.71        9.80      1.02 o 
   4  -8   6        0.77        0.05      0.54 o 
   5  -8   6        6.33        2.20      0.76 o 
  -4  -7   6        0.50        1.00      0.99 o 
  -3  -7   6       34.67       30.28      2.27 o 
  -2  -7   6        0.63        1.05      0.45 o 
  -1  -7   6      119.16      121.95      6.67 o 
   0  -7   6       28.85       34.42      2.92 o 
   1  -7   6       58.47       58.37      4.12 o 
   2  -7   6      109.15      106.53      6.25 o 
   3  -7   6      337.94      356.66     13.74 o 
   4  -7   6        0.39        0.61      0.85 o 
   5  -7   6        0.97        0.45      0.62 o 
  -5  -6   6        6.18        2.53      0.84 o 
  -4  -6   6       11.09        8.23      1.87 o 
  -3  -6   6       14.75       12.43      1.56 o 
  -2  -6   6        2.35        4.62      0.44 o 
  -1  -6   6      163.81      182.59      6.77 o 
   0  -6   6      213.57      205.68      7.25 o 
   1  -6   6       12.87       16.12      1.15 o 
   2  -6   6     1341.33     1393.06     42.56 o 
   3  -6   6     1421.66     1474.06     44.66 o 
   4  -6   6       23.28       23.68      1.80 o 
   5  -6   6        3.47        3.09      1.85 o 
   6  -6   6       54.95       40.80      4.72 o 
  -5  -5   6       30.38       17.99      2.68 o 
  -4  -5   6      159.55      172.90      8.50 o 
  -3  -5   6       24.99       23.43      1.51 o 
  -2  -5   6       31.72       37.07      2.93 o 
  -1  -5   6     1123.34     1212.73     62.54 o 
   0  -5   6        3.29        3.37      0.41 o 
   1  -5   6      558.40      562.07     13.92 o 
   2  -5   6        0.09        0.67      0.25 o 
   3  -5   6      531.13      551.86     14.27 o 
   4  -5   6      181.67      185.58      7.03 o 
   5  -5   6       70.77       67.31      6.38 o 
   6  -5   6        3.83        0.82      1.07 o 
   7  -5   6        3.97        1.14      1.42 o 
  -6  -4   6        3.79        3.06      1.45 o 
  -5  -4   6       21.17       11.26      1.55 o 
  -4  -4   6       95.45      107.11      6.20 o 
  -3  -4   6       60.42       70.57      3.57 o 
  -2  -4   6      166.93      159.32      6.25 o 
  -1  -4   6       82.42       82.06      3.88 o 
   0  -4   6      146.69      144.28      5.39 o 
   1  -4   6       14.18       14.18      1.15 o 
   2  -4   6      966.18     1025.75     22.06 o 
   3  -4   6       39.09       42.19      2.53 o 
   4  -4   6        8.33       12.92      1.06 o 
   5  -4   6        7.37        8.50      1.17 o 
   6  -4   6       15.10       11.78      1.59 o 
   7  -4   6        1.16        0.08      1.32 o 
  -6  -3   6       14.07       12.71      2.07 o 
  -5  -3   6      102.11       92.35      5.65 o 
  -4  -3   6        2.85        4.88      0.75 o 
  -3  -3   6       80.83       82.06      3.83 o 
  -2  -3   6        2.12        2.38      0.81 o 
  -1  -3   6       16.59       19.75      1.53 o 
   0  -3   6      112.75      114.68      4.49 o 
   1  -3   6      145.68      124.54      4.67 o 
   2  -3   6      112.99      106.49      4.29 o 
   3  -3   6      730.26      773.93     14.17 o 
   4  -3   6       99.33      103.86      3.85 o 
   5  -3   6       33.76       41.52      2.67 o 
   6  -3   6        0.30        0.03      0.46 o 
   7  -3   6        0.75        0.64      0.68 o 
  -6  -2   6       55.66       52.83      2.87 o 
  -5  -2   6       92.67       89.16      4.08 o 
  -4  -2   6     1114.62     1158.51     24.45 o 
  -3  -2   6       94.51       98.22      3.33 o 
  -2  -2   6       74.51       79.37      2.72 o 
  -1  -2   6       88.26       85.78      2.61 o 
   0  -2   6        5.39        4.50      0.42 o 
   1  -2   6      265.08      251.13      9.78 o 
   2  -2   6      237.13      236.07      7.40 o 
   3  -2   6      766.25      810.13     14.54 o 
   4  -2   6      146.64      149.84      4.82 o 
   5  -2   6      343.79      344.09     11.53 o 
   6  -2   6        0.01        0.33      0.66 o 
   7  -2   6        7.13        2.94      0.79 o 
   8  -2   6       29.24       20.82      1.78 o 
  -6  -1   6        1.04        0.11      0.74 o 
  -5  -1   6      282.28      292.34      9.16 o 
  -4  -1   6     1870.71     1997.50     52.39 o 
  -3  -1   6        4.28        4.89      0.38 o 
  -2  -1   6       29.84       33.54      1.78 o 
  -1  -1   6       23.66       18.57      1.28 o 
   0  -1   6       20.77       21.17      1.39 o 
   1  -1   6       10.49       11.74      0.94 o 
   2  -1   6      253.76      248.64      6.36 o 
   3  -1   6      200.95      190.91      5.22 o 
   4  -1   6      179.78      186.24      5.47 o 
   5  -1   6      255.06      256.33      9.44 o 
   6  -1   6        0.87        1.94      1.03 o 
   7  -1   6        2.30        4.55      1.21 o 
   8  -1   6        0.95        0.16      0.66 o 
  -7   0   6        1.43        0.16      0.74 o 
  -6   0   6        0.81        0.41      0.47 o 
  -5   0   6        1.24        5.40      0.58 o 
  -4   0   6       63.97       64.91      3.20 o 
  -3   0   6       42.30       39.20      3.56 o 
  -2   0   6      232.16      236.60      6.55 o 
  -1   0   6      169.80      161.02      4.55 o 
   0   0   6       74.16       77.84      3.05 o 
   1   0   6       12.14       13.04      0.81 o 
   2   0   6      710.27      701.80     13.80 o 
   3   0   6      102.35      104.40      3.35 o 
   4   0   6       15.57       23.91      1.71 o 
   5   0   6        6.44        8.99      0.72 o 
   6   0   6        0.43        4.26      0.61 o 
   7   0   6       31.45       38.42      5.06 o 
   8   0   6        8.32        3.16      1.42 o 
  -7   1   6        1.28        0.53      0.75 o 
  -6   1   6        1.87        1.19      0.74 o 
  -5   1   6      177.82      183.89      6.62 o 
  -4   1   6       19.19       19.27      1.35 o 
  -3   1   6      306.59      311.81      8.48 o 
  -2   1   6      262.87      281.34      7.38 o 
  -1   1   6      892.90     1016.48     19.61 o 
   0   1   6      151.18      164.09      4.33 o 
   1   1   6       72.95       68.21      2.42 o 
   2   1   6        0.73        1.63      0.23 o 
   3   1   6       22.73       27.64      1.29 o 
   4   1   6        0.14        0.61      0.56 o 
   5   1   6        1.61        2.92      0.48 o 
   6   1   6       12.71       13.56      1.06 o 
   7   1   6       18.24       18.50      1.37 o 
   8   1   6       35.13       37.55      3.17 o 
  -7   2   6        0.68       -0.39      0.69 o 
  -6   2   6        3.24        2.92      0.80 o 
  -5   2   6      118.23      127.79      5.63 o 
  -4   2   6      902.12      928.82     21.09 o 
  -3   2   6      343.07      338.01     12.50 o 
  -2   2   6        6.13        9.59      1.05 o 
  -1   2   6     7927.97     9072.95    208.24 o 
   0   2   6      256.17      273.53      6.83 o 
   1   2   6       37.61       38.75      1.82 o 
   2   2   6      514.61      565.50     11.49 o 
   3   2   6      154.39      150.68      4.08 o 
   4   2   6        2.49        4.03      0.63 o 
   5   2   6       67.74       61.90      4.68 o 
   6   2   6        1.83        3.65      1.04 o 
   7   2   6        3.81        7.31      0.70 o 
   8   2   6       27.10       23.74      1.64 o 
  -7   3   6        0.50       -0.25      0.73 o 
  -6   3   6       26.83       28.26      2.16 o 
  -5   3   6     1266.96     1351.42     29.63 o 
  -4   3   6      974.43     1007.83     22.69 o 
  -3   3   6       19.57       21.88      1.54 o 
  -2   3   6       19.84       21.22      1.46 o 
  -1   3   6      501.81      572.04     12.83 o 
   0   3   6      401.47      492.90     11.41 o 
   1   3   6      132.42      137.48      4.31 o 
   2   3   6       91.47       86.43      3.09 o 
   3   3   6        0.35        1.58      0.54 o 
   4   3   6      257.77      268.79      9.53 o 
   5   3   6      116.60      119.63      5.95 o 
   6   3   6       12.18       14.01      1.58 o 
   7   3   6      283.63      288.06     14.08 o 
   8   3   6      110.71      127.27      7.59 o 
  -6   4   6       70.16       75.19      3.93 o 
  -5   4   6      284.65      299.69     10.04 o 
  -4   4   6     1209.09     1275.55     27.56 o 
  -3   4   6       57.00       49.33      3.42 o 
  -2   4   6     1120.98     1164.86     26.88 o 
  -1   4   6      418.63      502.58      9.86 o 
   0   4   6      736.72      814.95     17.08 o 
   1   4   6      233.37      218.45      6.06 o 
   2   4   6      114.80      129.68      4.22 o 
   3   4   6      309.60      299.87      7.38 o 
   4   4   6      210.16      194.73      7.75 o 
   5   4   6      884.50      926.98     26.06 o 
   6   4   6       11.43       15.96      1.44 o 
   7   4   6      121.78      134.05      5.75 o 
   8   4   6        1.62        0.21      0.48 o 
  -6   5   6       23.39       21.80      1.83 o 
  -5   5   6       42.31       51.89      2.96 o 
  -4   5   6      453.11      446.01     16.83 o 
  -3   5   6      106.91      123.50      6.97 o 
  -2   5   6       47.92       38.49      2.51 o 
  -1   5   6     1573.51     1701.37     27.93 o 
   0   5   6        0.81        0.48      0.25 o 
   1   5   6     1376.62     1527.61     25.15 o 
   2   5   6     2048.65     2217.14     40.77 o 
   3   5   6      123.02      114.94      3.58 o 
   4   5   6       80.20       70.38      3.44 o 
   5   5   6       32.08       28.29      1.89 o 
   6   5   6       73.05       68.17      3.66 o 
   7   5   6       86.99       90.92      4.49 o 
   8   5   6        4.26        0.56      0.63 o 
  -6   6   6       30.47       32.86      2.72 o 
  -5   6   6      714.52      728.94     18.83 o 
  -4   6   6       40.59       39.12      2.42 o 
  -3   6   6        0.86        1.46      0.55 o 
  -2   6   6       54.93       52.48      2.79 o 
  -1   6   6        4.71        4.23      0.43 o 
   0   6   6       86.78       66.43      2.53 o 
   1   6   6      703.16      737.31     13.73 o 
   2   6   6       39.86       34.16      1.63 o 
   3   6   6       76.08       69.97      2.70 o 
   4   6   6      110.38      118.01      4.89 o 
   5   6   6        0.11        0.66      0.28 o 
   6   6   6        0.06        0.68      0.34 o 
   7   6   6       17.79       21.49      1.64 o 
   8   6   6        0.04        0.11      0.51 o 
  -6   7   6      112.53      108.19      8.61 o 
  -5   7   6        5.06        5.72      0.67 o 
  -4   7   6       16.53       18.06      1.50 o 
  -3   7   6       40.02       44.28      2.62 o 
  -2   7   6       90.41       88.68      3.99 o 
  -1   7   6        5.94        6.88      0.70 o 
   0   7   6        8.00        9.14      0.74 o 
   1   7   6        0.64        0.70      0.29 o 
   2   7   6        7.26        7.65      0.60 o 
   3   7   6      119.83      104.84      4.31 o 
   4   7   6      245.53      244.90      7.97 o 
   5   7   6       97.35       95.39      4.70 o 
   6   7   6        0.09        0.49      0.36 o 
   7   7   6        6.70        5.19      0.63 o 
  -5   8   6        1.04        1.42      0.57 o 
  -4   8   6       36.92       44.60      3.93 o 
  -3   8   6       29.57       28.75      2.43 o 
  -2   8   6      176.37      159.71      7.62 o 
  -1   8   6      193.17      198.92      6.58 o 
   0   8   6       18.42       20.19      1.54 o 
   1   8   6       13.12       14.75      1.13 o 
   2   8   6       76.37       79.50      3.80 o 
   3   8   6       53.44       39.99      2.39 o 
   4   8   6      720.10      745.98     27.03 o 
   5   8   6      122.69      124.80      6.69 o 
   6   8   6        3.77        3.35      0.59 o 
   7   8   6       71.51       88.46      5.46 o 
  -5   9   6       14.60       10.07      1.97 o 
  -4   9   6        8.09        7.62      0.68 o 
  -3   9   6      227.01      220.42      9.71 o 
  -2   9   6      643.54      618.15     20.63 o 
  -1   9   6      471.55      476.23     19.46 o 
   0   9   6        2.56        3.97      0.54 o 
   1   9   6       71.32       67.23      3.59 o 
   2   9   6        2.57        2.34      0.50 o 
   3   9   6       59.51       50.69      3.22 o 
   4   9   6      486.32      518.00     17.34 o 
   5   9   6       58.95       68.14      4.50 o 
   6   9   6       10.87       12.06      1.02 o 
   7   9   6       57.92       64.91      4.43 o 
  -4  10   6       53.79       50.61      4.16 o 
  -3  10   6      280.47      297.51     11.98 o 
  -2  10   6       26.91       31.58      2.42 o 
  -1  10   6       48.36       46.45      2.69 o 
   0  10   6      131.47      124.19      5.55 o 
   1  10   6        0.47        1.09      0.73 o 
   2  10   6       22.07       22.24      1.54 o 
   3  10   6        2.44        1.39      0.99 o 
   4  10   6        7.66        7.90      1.70 o 
   5  10   6       51.61       62.62      4.14 o 
   6  10   6       95.67      130.31      7.25 o 
  -4  11   6       88.36       89.09      9.20 o 
  -3  11   6       20.30       19.13      1.36 o 
  -2  11   6       54.79       56.02      4.75 o 
  -1  11   6        3.71        3.58      0.42 o 
   0  11   6      135.49      137.07      6.09 o 
   1  11   6       92.44       86.95      4.43 o 
   2  11   6       64.69       62.58      3.54 o 
   3  11   6        7.06       13.09      1.35 o 
   4  11   6       15.40       20.67      1.36 o 
   5  11   6       14.13       17.03      1.32 o 
  -3  12   6      105.21      105.03      6.03 o 
  -2  12   6       10.85       10.85      0.85 o 
  -1  12   6       16.44       19.69      1.40 o 
   0  12   6      106.32      115.23      4.55 o 
   1  12   6       28.93       28.75      2.85 o 
   2  12   6       63.23       50.22      5.23 o 
   3  12   6        1.63        0.27      0.48 o 
   4  12   6       20.86       16.14      1.30 o 
  -1  13   6       17.68       15.28      1.22 o 
   0  13   6       51.25       48.59      2.83 o 
   1  13   6       90.32       96.27      4.87 o 
   2  13   6        2.91        1.82      0.56 o 
   3  13   6       22.22       18.31      3.13 o 
  -1  -9   7       36.07       40.92      3.08 o 
   0  -9   7       34.90       26.78      2.04 o 
   1  -9   7       20.82       15.63      2.82 o 
   2  -9   7        0.77        0.34      0.60 o 
   3  -9   7        1.13        0.16      0.59 o 
  -3  -8   7       36.11       34.43      2.69 o 
  -2  -8   7        1.23        0.19      0.57 o 
  -1  -8   7       11.22       10.91      0.89 o 
   0  -8   7      177.56      197.40      9.56 o 
   1  -8   7       10.91       11.24      0.89 o 
   2  -8   7       15.96       18.04      1.34 o 
   3  -8   7      138.06      123.51      7.12 o 
   4  -8   7       14.98       10.47      1.94 o 
  -4  -7   7       39.07       37.28      3.83 o 
  -3  -7   7       67.92       53.78      3.70 o 
  -2  -7   7        0.81        0.19      0.50 o 
  -1  -7   7        1.91        2.96      0.86 o 
   0  -7   7      154.77      171.23      8.57 o 
   1  -7   7       50.17       52.42      3.83 o 
   2  -7   7       57.98       71.47      4.64 o 
   3  -7   7        8.77       11.89      0.99 o 
   4  -7   7       15.91       12.61      1.62 o 
   5  -7   7        0.01       -0.28      0.68 o 
  -4  -6   7      247.46      250.21     14.58 o 
  -3  -6   7       27.59       25.85      1.97 o 
  -2  -6   7       15.59       15.77      1.39 o 
  -1  -6   7       12.21       14.49      1.02 o 
   0  -6   7        0.40        1.10      0.49 o 
   1  -6   7       72.39       76.42      4.57 o 
   2  -6   7        6.45        7.59      0.80 o 
   3  -6   7        6.78       10.91      0.84 o 
   4  -6   7       28.60       28.91      2.16 o 
   5  -6   7       30.86       17.89      2.16 o 
   6  -6   7        4.39        0.52      1.24 o 
  -5  -5   7       44.05       31.75      2.44 o 
  -4  -5   7      215.25      207.45      9.93 o 
  -3  -5   7       91.85       97.67      4.56 o 
  -2  -5   7       17.80       15.87      1.77 o 
  -1  -5   7       27.35       34.14      2.19 o 
   0  -5   7       23.68       24.30      1.74 o 
   1  -5   7      133.49      138.48      5.51 o 
   2  -5   7       14.45       17.75      1.47 o 
   3  -5   7     3954.09     4367.06     80.92 o 
   4  -5   7       13.84       15.26      1.21 o 
   5  -5   7       70.77       65.51      6.28 o 
   6  -5   7       12.90        3.34      1.25 o 
  -5  -4   7        4.18        0.14      0.76 o 
  -4  -4   7      193.30      216.85     10.15 o 
  -3  -4   7       13.03       16.43      1.31 o 
  -2  -4   7        7.90       10.55      1.25 o 
  -1  -4   7       22.30       21.66      1.60 o 
   0  -4   7       35.66       36.33      2.30 o 
   1  -4   7        2.72        3.51      0.45 o 
   2  -4   7      181.63      180.38      6.40 o 
   3  -4   7      479.85      449.79     26.48 o 
   4  -4   7      104.99      104.54      4.77 o 
   5  -4   7        0.56       -0.34      0.89 o 
   6  -4   7        5.32        3.76      1.20 o 
   7  -4   7       29.17       18.91      2.30 o 
  -6  -3   7       10.71        1.93      0.87 o 
  -5  -3   7      137.49      147.29      7.94 o 
  -4  -3   7      313.56      308.70     12.74 o 
  -3  -3   7        0.68        3.03      1.01 o 
  -2  -3   7       78.47       79.36      3.83 o 
  -1  -3   7       35.95       33.60      2.13 o 
   0  -3   7        8.15       10.42      0.90 o 
   1  -3   7        1.26        1.44      0.41 o 
   2  -3   7       75.37       73.47      3.50 o 
   3  -3   7      359.87      347.00      9.92 o 
   4  -3   7       27.56       33.37      2.48 o 
   5  -3   7        6.30        8.52      1.11 o 
   6  -3   7        4.34        3.71      1.31 o 
   7  -3   7       23.71       17.96      1.94 o 
  -6  -2   7       10.81        6.79      1.76 o 
  -5  -2   7        0.02       -0.05      0.66 o 
  -4  -2   7       95.25       96.79      5.76 o 
  -3  -2   7      361.60      360.07     13.49 o 
  -2  -2   7        3.99        6.02      0.66 o 
  -1  -2   7       55.29       58.57      2.99 o 
   0  -2   7        9.36        8.98      0.92 o 
   1  -2   7       55.27       52.84      3.03 o 
   2  -2   7       18.18       17.29      1.29 o 
   3  -2   7      317.49      340.63     12.50 o 
   4  -2   7      160.92      184.67      5.66 o 
   5  -2   7       17.97       16.58      1.94 o 
   6  -2   7      408.42      455.41     15.14 o 
   7  -2   7       79.99       82.98      5.66 o 
  -6  -1   7        8.88        3.74      0.75 o 
  -5  -1   7       11.36       11.42      1.17 o 
  -4  -1   7       57.33       53.78      4.06 o 
  -3  -1   7       11.21       11.95      0.87 o 
  -2  -1   7      200.83      182.50      5.64 o 
  -1  -1   7      402.28      419.33     10.55 o 
   0  -1   7      122.44      117.29      4.42 o 
   1  -1   7       46.35       39.46      2.21 o 
   2  -1   7      110.87      101.94      2.90 o 
   3  -1   7      148.72      149.36      4.47 o 
   4  -1   7       18.47       13.64      0.83 o 
   5  -1   7        1.78        3.41      1.49 o 
   6  -1   7      282.08      299.49     11.18 o 
   7  -1   7      113.20      123.17      6.40 o 
   8  -1   7       24.77       15.88      1.82 o 
  -6   0   7        1.04        1.58      0.62 o 
  -5   0   7       12.15       12.04      0.73 o 
  -4   0   7      169.93      165.07      6.06 o 
  -3   0   7      350.20      348.80      9.43 o 
  -2   0   7      746.67      782.67     16.55 o 
  -1   0   7      523.17      603.74     14.33 o 
   0   0   7       43.84       43.72      2.23 o 
   1   0   7      209.06      202.70      7.69 o 
   2   0   7       99.69      107.80      3.38 o 
   3   0   7      471.56      485.83     15.38 o 
   4   0   7      166.95      174.86     21.72 o 
   5   0   7        4.89        4.54      0.45 o 
   6   0   7        7.73        8.82      0.82 o 
   7   0   7      285.75      323.56     12.55 o 
   8   0   7       51.05       50.28      3.48 o 
  -6   1   7       15.75       15.96      1.84 o 
  -5   1   7        2.12        4.20      1.68 o 
  -4   1   7        1.82        3.18      0.51 o 
  -3   1   7       23.76       25.53      1.63 o 
  -2   1   7       66.44       64.39      2.87 o 
  -1   1   7      344.52      369.64      8.74 o 
   0   1   7       15.52        8.03      0.53 o 
   1   1   7        5.93        9.42      0.89 o 
   2   1   7       16.26       13.98      0.85 o 
   3   1   7      535.63      544.63     11.55 o 
   4   1   7      133.16      155.44      6.41 o 
   5   1   7      102.60       95.87      5.00 o 
   6   1   7        5.86        6.09      0.99 o 
   7   1   7      863.54     1007.64     28.83 o 
   8   1   7      185.26      191.20      9.46 o 
  -6   2   7       37.84       33.00      1.97 o 
  -5   2   7        4.67        5.24      0.54 o 
  -4   2   7      289.06      295.96      7.97 o 
  -3   2   7      169.22      174.16      6.22 o 
  -2   2   7       45.46       54.37      3.03 o 
  -1   2   7       10.44       12.89      1.08 o 
   0   2   7      815.41      886.37     17.76 o 
   1   2   7      148.82      156.99      4.60 o 
   2   2   7      940.59     1032.22     19.65 o 
   3   2   7     1386.71     1536.48     28.22 o 
   4   2   7      454.89      493.10     14.64 o 
   5   2   7      136.93      120.26      9.09 o 
   6   2   7       29.28       33.42      2.52 o 
   7   2   7      615.14      736.92     22.75 o 
   8   2   7        0.00       -0.10      0.64 o 
  -6   3   7       19.16       20.62      1.32 o 
  -5   3   7       69.49       73.30      3.83 o 
  -4   3   7       49.27       62.74      3.45 o 
  -3   3   7       68.70       57.92      3.12 o 
  -2   3   7      147.21      158.93      5.58 o 
  -1   3   7      100.60      134.93      4.71 o 
   0   3   7      337.80      385.65      9.29 o 
   1   3   7       94.26      104.72      3.80 o 
   2   3   7        3.87        2.99      0.35 o 
   3   3   7      292.46      304.45      7.20 o 
   4   3   7      347.78      375.45     12.13 o 
   5   3   7      158.29      163.52      7.34 o 
   6   3   7       78.27       83.81      4.94 o 
   7   3   7       81.86       79.86      4.84 o 
   8   3   7      172.32      174.70      8.68 o 
  -6   4   7        0.07       -0.41      0.59 o 
  -5   4   7        1.00        3.92      0.66 o 
  -4   4   7      132.85      133.26      5.73 o 
  -3   4   7       50.50       49.05      2.80 o 
  -2   4   7        9.46       10.45      0.75 o 
  -1   4   7        0.24        0.96      0.27 o 
   0   4   7      472.90      549.64     13.00 o 
   1   4   7       33.89       49.75      2.40 o 
   2   4   7        0.41        0.96      0.38 o 
   3   4   7      239.72      249.98      8.79 o 
   4   4   7       24.00       20.49      1.70 o 
   5   4   7        1.38        1.74      0.61 o 
   6   4   7       51.82       57.43      3.91 o 
   7   4   7       13.93       13.05      1.84 o 
   8   4   7       11.42       10.38      0.82 o 
  -6   5   7        0.16        0.14      0.58 o 
  -5   5   7        2.60        1.32      1.23 o 
  -4   5   7      114.02      100.89      4.70 o 
  -3   5   7        6.80        7.47      0.70 o 
  -2   5   7       81.58       80.24      4.58 o 
  -1   5   7      293.02      320.01      7.28 o 
   0   5   7      803.16      826.71     15.45 o 
   1   5   7      302.12      316.93      7.25 o 
   2   5   7      433.12      494.66     11.54 o 
   3   5   7      416.73      412.57     10.00 o 
   4   5   7      287.57      272.30      9.99 o 
   5   5   7      205.59      195.48     11.39 o 
   6   5   7      152.96      156.78      6.33 o 
   7   5   7        0.27        0.17      0.41 o 
   8   5   7       28.67       25.88      3.19 o 
  -6   6   7        4.37        1.46      1.08 o 
  -5   6   7      191.87      189.26      7.60 o 
  -4   6   7       24.91       27.67      1.88 o 
  -3   6   7        2.80        1.93      0.46 o 
  -2   6   7      230.82      242.99      7.73 o 
  -1   6   7      304.14      315.50      7.33 o 
   0   6   7       51.21       63.34      2.56 o 
   1   6   7       48.08       48.80      2.09 o 
   2   6   7        1.94        0.85      0.22 o 
   3   6   7      177.34      179.87      5.10 o 
   4   6   7      435.61      405.42     11.65 o 
   5   6   7       94.33       99.37      4.61 o 
   6   6   7       13.10       13.47      1.33 o 
   7   6   7        0.18        1.30      0.95 o 
   8   6   7        0.08        0.15      0.50 o 
  -6   7   7        2.46        1.05      0.62 o 
  -5   7   7       73.43       59.75      6.45 o 
  -4   7   7      122.09      111.79      5.11 o 
  -3   7   7       27.86       32.03      3.04 o 
  -2   7   7      304.81      301.41      9.11 o 
  -1   7   7       41.94       37.80      2.13 o 
   0   7   7        0.32        0.60      0.24 o 
   1   7   7      186.13      183.28      6.41 o 
   2   7   7        4.78        4.65      0.82 o 
   3   7   7       48.39       42.94      2.06 o 
   4   7   7      545.33      573.65     14.49 o 
   5   7   7        0.01        2.02      0.39 o 
   6   7   7       82.83       84.71      4.27 o 
   7   7   7       17.63       20.97      1.61 o 
  -5   8   7        3.78        2.47      0.60 o 
  -4   8   7        7.06        7.01      0.66 o 
  -3   8   7      172.28      156.41      7.79 o 
  -2   8   7        7.02        5.68      0.85 o 
  -1   8   7       22.83       23.15      1.48 o 
   0   8   7      157.28      141.70      5.70 o 
   1   8   7       79.65       74.37      3.76 o 
   2   8   7       55.99       49.95      2.84 o 
   3   8   7        4.54        6.41      0.68 o 
   4   8   7      546.52      531.15     17.27 o 
   5   8   7      131.25      134.20      7.11 o 
   6   8   7        0.01        3.35      0.90 o 
   7   8   7       42.74       52.61      3.74 o 
  -5   9   7        2.94        0.08      1.63 o 
  -4   9   7        2.23        2.39      1.41 o 
  -3   9   7       63.73       62.36      4.09 o 
  -2   9   7      744.49      783.53     23.29 o 
  -1   9   7      119.59      114.55      4.81 o 
   0   9   7      593.65      571.49     24.16 o 
   1   9   7       17.10       15.29      1.13 o 
   2   9   7       83.08       79.88      3.99 o 
   3   9   7       94.38       81.92      6.57 o 
   4   9   7      218.73      195.54      9.12 o 
   5   9   7      156.82      166.40      8.23 o 
   6   9   7       25.07       32.45      2.49 o 
   7   9   7       10.84        7.78      0.78 o 
  -4  10   7      145.50      141.27      7.38 o 
  -3  10   7       28.34       25.03      2.08 o 
  -2  10   7     1017.13     1096.21     30.46 o 
  -1  10   7        4.14        7.58      1.12 o 
   0  10   7     1201.97     1341.17     29.97 o 
   1  10   7       80.21       92.21      4.57 o 
   2  10   7        1.83        1.14      0.52 o 
   3  10   7        2.23        6.06      0.55 o 
   4  10   7      181.39      152.36      7.84 o 
   5  10   7        5.96        5.15      0.56 o 
   6  10   7        1.99        1.59      0.53 o 
  -3  11   7       33.20       28.99      2.13 o 
  -2  11   7        3.58        3.69      0.66 o 
  -1  11   7       38.12       43.87      3.12 o 
   0  11   7     1374.11     1466.78     32.36 o 
   1  11   7      165.94      172.92      7.12 o 
   2  11   7        0.02        0.24      0.37 o 
   3  11   7        0.26        2.39      0.56 o 
   4  11   7       32.59       21.28      1.57 o 
   5  11   7       13.41       17.81      2.57 o 
  -3  12   7       74.74       73.59      4.70 o 
  -2  12   7       14.60       14.99      2.73 o 
  -1  12   7      140.92      164.47      8.33 o 
   0  12   7       71.00       79.88      3.49 o 
   1  12   7      280.30      272.83      9.83 o 
   2  12   7       31.81       35.12      4.36 o 
   3  12   7        7.56        6.53      0.83 o 
   4  12   7       54.27       53.17      3.73 o 
  -1  13   7       12.04       11.60      1.22 o 
   0  13   7      129.90      138.52      8.08 o 
   1  13   7       87.21       85.81      4.43 o 
   2  13   7        2.08        0.68      0.50 o 
   3  13   7       10.21        9.66      1.42 o 
   1  -9   8        5.99        4.04      0.73 o 
  -2  -8   8        9.95        3.06      0.93 o 
  -1  -8   8        3.39        1.95      0.57 o 
   0  -8   8      110.68      113.39      9.28 o 
   1  -8   8      155.38      156.58     11.38 o 
   2  -8   8        0.66       -0.08      0.58 o 
   3  -8   8      509.86      534.47     19.25 o 
   4  -8   8      198.60      179.01     12.39 o 
  -3  -7   8       25.45       12.67      2.10 o 
  -2  -7   8        7.10        6.86      1.18 o 
  -1  -7   8       48.41       59.44      4.05 o 
   0  -7   8      183.99      188.19     12.74 o 
   1  -7   8       48.91       50.95      4.86 o 
   2  -7   8       74.87       81.02      5.74 o 
   3  -7   8       22.35       21.99      3.20 o 
   4  -7   8      260.89      266.80     13.76 o 
   5  -7   8       10.53        4.94      1.08 o 
  -4  -6   8       56.02       49.22      5.34 o 
  -3  -6   8       77.01       80.33      5.13 o 
  -2  -6   8       29.60       32.77      1.99 o 
  -1  -6   8       71.37       69.79      3.64 o 
   0  -6   8       90.97       94.62      4.51 o 
   1  -6   8       77.78       80.91      4.11 o 
   2  -6   8        8.55        8.89      0.93 o 
   3  -6   8      297.37      292.19      9.78 o 
   4  -6   8        5.36        2.98      1.04 o 
   5  -6   8       27.37       18.53      2.65 o 
  -4  -5   8       77.91       68.45      7.81 o 
  -3  -5   8        3.96        4.13      0.78 o 
  -2  -5   8        8.13        8.04      0.90 o 
  -1  -5   8       21.41       20.56      1.39 o 
   0  -5   8       32.77       33.90      3.51 o 
   1  -5   8       34.97       37.23      2.33 o 
   2  -5   8      105.09      104.50      4.77 o 
   3  -5   8      111.19      118.86      5.27 o 
   4  -5   8      320.74      325.34     10.49 o 
   5  -5   8       18.63       13.79      2.06 o 
   6  -5   8        9.03        5.35      1.62 o 
  -5  -4   8       14.89        7.97      1.04 o 
  -4  -4   8      191.65      205.94     10.16 o 
  -3  -4   8      570.94      634.23     21.24 o 
  -2  -4   8        8.86       14.31      1.47 o 
  -1  -4   8       31.13       32.64      2.16 o 
   0  -4   8       46.57       53.19      3.04 o 
   1  -4   8        0.05        1.45      0.41 o 
   2  -4   8        3.47        6.52      0.56 o 
   3  -4   8       30.05       29.56      1.98 o 
   4  -4   8      401.76      450.41     12.86 o 
   5  -4   8       24.10       26.39      3.06 o 
   6  -4   8       76.71       71.69      7.26 o 
   7  -4   8        4.80        0.20      1.38 o 
  -5  -3   8        1.65        0.35      0.78 o 
  -4  -3   8       24.65       23.88      4.56 o 
  -3  -3   8     1375.45     1538.30     40.88 o 
  -2  -3   8      128.93      133.61      7.21 o 
  -1  -3   8        0.31        1.96      0.56 o 
   0  -3   8        0.43        0.54      0.28 o 
   1  -3   8       16.99       15.54      1.28 o 
   2  -3   8       74.80       73.67      4.30 o 
   3  -3   8        1.46        2.03      0.46 o 
   4  -3   8        0.02        1.36      0.52 o 
   5  -3   8       48.37       62.33      6.49 o 
   6  -3   8       66.33       67.97      6.78 o 
   7  -3   8       22.45       15.62      1.80 o 
  -5  -2   8        0.00       -0.06      0.73 o 
  -4  -2   8       39.77       38.70      3.01 o 
  -3  -2   8      171.19      170.01      8.59 o 
  -2  -2   8        7.30        8.95      1.25 o 
  -1  -2   8      102.70       98.05      4.28 o 
   0  -2   8        3.74        2.74      0.29 o 
   1  -2   8        1.63        4.07      0.42 o 
   2  -2   8       29.68       25.94      1.55 o 
   3  -2   8      118.52      118.24      5.82 o 
   4  -2   8       27.49       36.45      2.61 o 
   5  -2   8       57.80       68.64      7.02 o 
   6  -2   8       16.83       23.33      2.38 o 
   7  -2   8        3.87        1.03      1.21 o 
  -6  -1   8        0.09        0.08      0.84 o 
  -5  -1   8       15.59       16.59      3.09 o 
  -4  -1   8       71.01       74.98      4.98 o 
  -3  -1   8      110.87      114.63      6.57 o 
  -2  -1   8      152.66      151.41      7.51 o 
  -1  -1   8        0.18        0.34      0.26 o 
   0  -1   8      180.47      177.26      6.03 o 
   1  -1   8       74.84       78.95      3.55 o 
   2  -1   8       50.66       48.99      3.18 o 
   3  -1   8      160.62      164.92      6.83 o 
   4  -1   8        2.35        3.09      0.75 o 
   5  -1   8       18.10       12.56      2.14 o 
   6  -1   8       56.66       48.12      6.86 o 
   7  -1   8        1.30        0.83      1.08 o 
   8  -1   8       32.47       27.32      2.78 o 
  -6   0   8        1.20        0.08      0.59 o 
  -5   0   8       21.64       20.49      1.61 o 
  -4   0   8      201.13      206.98      7.14 o 
  -3   0   8      301.39      293.67      8.53 o 
  -2   0   8      157.49      166.52      5.41 o 
  -1   0   8      320.40      349.18      7.38 o 
   0   0   8     3840.54     4275.26    144.55 o 
   1   0   8        1.97        1.60      0.35 o 
   2   0   8       51.17       46.91      2.46 o 
   3   0   8      118.61      116.85      3.81 o 
   4   0   8        0.03        2.82      0.89 o 
   5   0   8        5.62        6.01      0.71 o 
   6   0   8      106.89      114.35      5.95 o 
   7   0   8        0.69        0.91      0.94 o 
   8   0   8       15.85       11.60      1.62 o 
  -6   1   8       12.59       10.44      2.06 o 
  -5   1   8       79.49       89.61      4.23 o 
  -4   1   8     1781.08     1873.55     36.96 o 
  -3   1   8      654.10      671.12     15.60 o 
  -2   1   8       10.27       14.37      1.00 o 
  -1   1   8      204.04      222.35      6.19 o 
   0   1   8      168.06      188.88      5.45 o 
   1   1   8       96.27      109.77      3.77 o 
   2   1   8      120.97      134.61      6.22 o 
   3   1   8       17.60       16.04      0.95 o 
   4   1   8        0.00        0.26      0.67 o 
   5   1   8       54.10       49.92      3.18 o 
   6   1   8       78.33       89.30      7.22 o 
   7   1   8       26.40       22.22      2.78 o 
   8   1   8      112.32      127.66      6.98 o 
  -6   2   8        2.87        1.61      0.66 o 
  -5   2   8       63.54       68.44      3.40 o 
  -4   2   8      483.29      495.27     13.02 o 
  -3   2   8     1191.46     1268.23     25.90 o 
  -2   2   8        0.02        1.74      0.30 o 
  -1   2   8      865.16      927.82     18.89 o 
   0   2   8     1409.30     1618.37     29.88 o 
   1   2   8      347.48      402.82      9.61 o 
   2   2   8      210.81      215.35      5.20 o 
   3   2   8        0.29        0.05      0.20 o 
   4   2   8      102.88       93.86      4.72 o 
   5   2   8      179.90      174.26      7.62 o 
   6   2   8      654.71      709.89     21.27 o 
   7   2   8       87.06      105.39      6.25 o 
   8   2   8       95.91      103.86      5.94 o 
  -6   3   8        9.01        6.42      0.67 o 
  -5   3   8       50.27       51.40      2.85 o 
  -4   3   8      239.35      270.19      9.13 o 
  -3   3   8      482.10      469.79     12.67 o 
  -2   3   8      306.86      330.01      9.37 o 
  -1   3   8        3.66        6.84      0.66 o 
   0   3   8      675.80      771.13     16.37 o 
   1   3   8       48.36       44.77      2.27 o 
   2   3   8     1622.62     1766.08     32.29 o 
   3   3   8      403.01      431.60      9.81 o 
   4   3   8      238.50      248.57      9.23 o 
   5   3   8      126.82      135.76      7.82 o 
   6   3   8       48.51       53.28      3.57 o 
   7   3   8       10.77       10.41      2.08 o 
   8   3   8       53.17       48.04      5.54 o 
  -6   4   8        7.88        5.39      1.26 o 
  -5   4   8       33.00       48.95      2.81 o 
  -4   4   8      890.18      881.02     21.08 o 
  -3   4   8       89.85      103.89      4.63 o 
  -2   4   8        6.41       17.80      1.31 o 
  -1   4   8        8.56       10.19      0.79 o 
   0   4   8        1.44        2.69      0.28 o 
   1   4   8        3.63        9.27      0.75 o 
   2   4   8      804.13      902.72     18.66 o 
   3   4   8      163.23      155.94      4.65 o 
   4   4   8        4.96        7.83      0.68 o 
   5   4   8      173.86      174.28      7.83 o 
   6   4   8        0.50        0.92      0.47 o 
   7   4   8        0.01        0.66      0.77 o 
   8   4   8        4.92        2.46      0.72 o 
  -6   5   8        2.46        0.53      0.62 o 
  -5   5   8      125.68      120.87      5.49 o 
  -4   5   8       38.58       42.99      2.64 o 
  -3   5   8       21.82       20.05      1.43 o 
  -2   5   8       91.67       97.18      4.33 o 
  -1   5   8      165.88      182.13      5.00 o 
   0   5   8       27.73       28.00      1.50 o 
   1   5   8       21.32       25.10      1.55 o 
   2   5   8       65.71       61.02      2.87 o 
   3   5   8       31.39       26.40      2.99 o 
   4   5   8       54.82       49.80      3.33 o 
   5   5   8      325.24      332.09     12.17 o 
   6   5   8        1.25        2.29      0.57 o 
   7   5   8        4.62        5.22      0.77 o 
   8   5   8        6.49        2.40      0.55 o 
  -5   6   8        1.53        0.68      0.65 o 
  -4   6   8       50.85       52.43      2.96 o 
  -3   6   8      109.17      111.93      4.91 o 
  -2   6   8       12.69       12.34      0.98 o 
  -1   6   8        5.29        6.63      0.72 o 
   0   6   8       19.94       23.42      1.32 o 
   1   6   8        2.94        3.11      0.29 o 
   2   6   8       52.80       54.67      2.42 o 
   3   6   8       74.59       65.50      2.75 o 
   4   6   8        0.17        0.34      0.26 o 
   5   6   8      980.65     1008.67     22.97 o 
   6   6   8        5.35        5.83      0.64 o 
   7   6   8       25.85       26.35      1.69 o 
   8   6   8       87.63      105.23      5.23 o 
  -5   7   8        4.97        1.58      0.70 o 
  -4   7   8       45.35       34.67      3.59 o 
  -3   7   8        4.88        5.27      0.59 o 
  -2   7   8      284.40      263.13      8.53 o 
  -1   7   8      262.31      256.61      8.00 o 
   0   7   8      461.97      470.09     10.43 o 
   1   7   8      107.23       98.67      4.41 o 
   2   7   8        6.95        7.62      0.75 o 
   3   7   8       18.08       17.42      1.21 o 
   4   7   8        2.50        4.05      0.44 o 
   5   7   8     1193.11     1245.33     27.42 o 
   6   7   8        6.11        7.44      1.03 o 
   7   7   8        0.21        0.24      0.44 o 
  -5   8   8       20.40       14.40      1.22 o 
  -4   8   8       23.80       22.55      1.47 o 
  -3   8   8      151.43      140.59      7.36 o 
  -2   8   8      562.65      581.59     18.65 o 
  -1   8   8        1.07       10.82      2.01 o 
   0   8   8      136.45      131.09      5.53 o 
   1   8   8       77.28       68.08      3.56 o 
   2   8   8        2.58        4.22      0.51 o 
   3   8   8      123.14      118.35      6.34 o 
   4   8   8       58.21       69.56      4.56 o 
   5   8   8       14.58       17.62      1.51 o 
   6   8   8       35.51       48.33      3.59 o 
   7   8   8       44.99       56.39      4.11 o 
  -4   9   8       32.38       30.00      3.27 o 
  -3   9   8       15.55       12.66      1.87 o 
  -2   9   8      131.64      143.27      7.44 o 
  -1   9   8       64.61       65.56      4.43 o 
   0   9   8      113.21      111.51      5.12 o 
   1   9   8       91.40       90.82      4.47 o 
   2   9   8       14.03       12.53      1.55 o 
   3   9   8        9.94        8.27      0.90 o 
   4   9   8        1.09        3.92      0.83 o 
   5   9   8        4.75        7.70      0.89 o 
   6   9   8       23.19       32.30      2.55 o 
   7   9   8        0.38        0.63      0.57 o 
  -4  10   8       18.87       13.51      1.12 o 
  -3  10   8       12.39        8.92      1.08 o 
  -2  10   8      194.10      193.41      9.31 o 
  -1  10   8       75.02       85.66      5.28 o 
   0  10   8       20.07       20.37      1.41 o 
   1  10   8      144.55      136.39      5.99 o 
   2  10   8      311.01      295.20      9.80 o 
   3  10   8       25.56       24.62      2.04 o 
   4  10   8       22.55       17.72      2.01 o 
   5  10   8       48.99       46.25      3.38 o 
   6  10   8        0.08        0.02      0.55 o 
  -3  11   8        9.99        7.15      1.74 o 
  -2  11   8       22.12       20.70      1.53 o 
  -1  11   8      132.24      154.34      7.93 o 
   0  11   8       37.06       41.31      2.12 o 
   1  11   8       72.94       63.57      3.56 o 
   2  11   8       50.08       48.98      3.39 o 
   3  11   8        2.18        4.67      0.99 o 
   4  11   8       32.79       35.82      2.76 o 
   5  11   8       15.30       10.31      0.86 o 
  -2  12   8       34.08       32.93      2.57 o 
  -1  12   8       18.07       17.36      2.01 o 
   0  12   8       11.00        6.82      0.87 o 
   1  12   8      195.75      190.89      7.86 o 
   2  12   8        3.41        5.58      0.94 o 
   3  12   8       22.16       22.08      1.75 o 
   4  12   8       50.75       58.80      4.04 o 
  -1  13   8        1.64        0.81      0.73 o 
   0  13   8        0.01       -0.11      0.73 o 
   1  13   8        6.27        3.69      0.82 o 
   2  13   8        2.37        0.80      0.53 o 
   3  13   8        0.26        0.13      0.60 o 
   0  -8   9        1.03        0.05      0.58 o 
   1  -8   9        0.36       -0.28      0.59 o 
   2  -8   9       26.57       27.19      2.18 o 
  -2  -7   9       32.32       28.95      3.13 o 
  -1  -7   9        2.47        0.96      0.86 o 
   0  -7   9        4.42        5.10      1.08 o 
   1  -7   9        3.43        4.41      0.63 o 
   2  -7   9       19.18       17.62      1.49 o 
   3  -7   9       27.20       25.14      3.11 o 
   4  -7   9     1272.60     1432.33     52.99 o 
  -3  -6   9      111.91      109.82     11.63 o 
  -2  -6   9        3.29        1.22      0.49 o 
  -1  -6   9       18.75       22.37      1.95 o 
   0  -6   9       50.15       51.74      2.97 o 
   1  -6   9        7.01        8.37      0.63 o 
   2  -6   9       39.09       34.32      3.33 o 
   3  -6   9      139.97      149.90      6.37 o 
   4  -6   9       98.54       88.38      4.59 o 
   5  -6   9      146.41      134.92     11.23 o 
  -4  -5   9       75.82       66.71      4.66 o 
  -3  -5   9      175.41      190.49     14.40 o 
  -2  -5   9       13.68       16.81      2.04 o 
  -1  -5   9        1.45        3.04      0.56 o 
   0  -5   9        0.47        0.18      0.33 o 
   1  -5   9        3.94        5.68      0.48 o 
   2  -5   9        2.21        3.25      0.47 o 
   3  -5   9        3.34        2.91      0.44 o 
   4  -5   9       95.78      101.63      4.85 o 
   5  -5   9       39.07       30.40      3.42 o 
   6  -5   9        0.02        0.13      1.37 o 
  -4  -4   9        7.31        5.02      1.32 o 
  -3  -4   9       27.20       24.30      2.37 o 
  -2  -4   9      329.04      362.11     14.30 o 
  -1  -4   9        2.29        5.15      0.58 o 
   0  -4   9        6.66        7.52      0.62 o 
   1  -4   9        0.56        1.44      0.48 o 
   2  -4   9        8.85        9.74      0.71 o 
   3  -4   9       10.08       10.19      0.70 o 
   4  -4   9       97.37       96.86      5.50 o 
   5  -4   9       12.19       12.44      1.52 o 
   6  -4   9       27.19       17.78      1.93 o 
  -5  -3   9        0.19       -0.17      0.79 o 
  -4  -3   9       18.23       17.23      1.36 o 
  -3  -3   9      125.23      122.72      7.03 o 
  -2  -3   9       84.38       84.32      4.16 o 
  -1  -3   9       24.39       24.36      1.67 o 
   0  -3   9       42.15       41.83      2.58 o 
   1  -3   9      138.85      135.45      5.51 o 
   2  -3   9       31.62       29.97      2.00 o 
   3  -3   9       69.45       69.71      3.72 o 
   4  -3   9       69.96       68.51      6.72 o 
   5  -3   9       21.21       25.98      3.00 o 
   6  -3   9       39.86       46.22      4.85 o 
   7  -3   9       82.99       93.81      9.04 o 
  -5  -2   9        0.05        0.04      0.82 o 
  -4  -2   9      104.07      110.82      6.61 o 
  -3  -2   9       49.06       57.04      4.27 o 
  -2  -2   9      398.15      411.63     15.16 o 
  -1  -2   9      354.84      351.51     10.26 o 
   0  -2   9       50.64       53.18      2.94 o 
   1  -2   9       11.31        9.29      0.86 o 
   2  -2   9      158.39      152.36      5.75 o 
   3  -2   9       68.92       70.28      4.41 o 
   4  -2   9      214.97      221.22     14.93 o 
   5  -2   9       23.49       26.75      3.10 o 
   6  -2   9        5.23        5.64      1.42 o 
   7  -2   9        6.04        7.21      1.73 o 
  -5  -1   9       10.79        7.21      1.00 o 
  -4  -1   9       11.25       10.81      0.93 o 
  -3  -1   9        5.44        4.94      0.75 o 
  -2  -1   9       13.04       14.22      1.41 o 
  -1  -1   9        1.21        4.16      0.88 o 
   0  -1   9      191.85      178.14      7.50 o 
   1  -1   9      135.15      169.49      6.00 o 
   2  -1   9        9.44        9.02      0.90 o 
   3  -1   9       83.88       85.64      4.65 o 
   4  -1   9      215.83      226.94     15.09 o 
   5  -1   9       39.96       49.83      5.56 o 
   6  -1   9       15.74       19.72      2.07 o 
   7  -1   9       14.38       15.96      1.78 o 
  -5   0   9       90.86       84.52      5.39 o 
  -4   0   9       45.60       45.64      3.74 o 
  -3   0   9      219.97      220.89     10.20 o 
  -2   0   9       36.40       33.91      2.89 o 
  -1   0   9      245.59      261.99      7.97 o 
   0   0   9        5.69        9.92      1.15 o 
   1   0   9      130.03      127.38      6.06 o 
   2   0   9       24.13       21.75      3.07 o 
   3   0   9      248.94      254.04      9.14 o 
   4   0   9      526.09      563.77     27.68 o 
   5   0   9      141.10      146.02     12.10 o 
   6   0   9       30.67       35.02      4.21 o 
   7   0   9       38.77       39.78      4.55 o 
  -6   1   9        0.43        0.28      0.85 o 
  -5   1   9       18.35       19.27      2.05 o 
  -4   1   9       37.84       37.44      2.12 o 
  -3   1   9      277.03      311.02      9.12 o 
  -2   1   9      179.30      166.78      5.62 o 
  -1   1   9      168.85      188.50      8.40 o 
   0   1   9      283.13      335.23      8.21 o 
   1   1   9      262.28      291.23      7.12 o 
   2   1   9        0.36        1.60      0.34 o 
   3   1   9       44.88       58.12      2.47 o 
   4   1   9      324.49      338.57     13.00 o 
   5   1   9      107.07      123.30     10.88 o 
   6   1   9        9.27        5.78      0.77 o 
   7   1   9       25.36       17.31      2.01 o 
   8   1   9       84.68       76.99      4.85 o 
  -6   2   9      178.41      217.73      9.40 o 
  -5   2   9        0.05       -0.66      0.46 o 
  -4   2   9       20.36       18.93      1.19 o 
  -3   2   9      197.37      180.21      6.33 o 
  -2   2   9       87.08       92.93      4.11 o 
  -1   2   9        5.24        6.88      0.64 o 
   0   2   9        3.85        3.73      0.46 o 
   1   2   9      365.93      400.91      9.77 o 
   2   2   9        3.73        3.40      0.30 o 
   3   2   9        5.70        3.28      0.32 o 
   4   2   9       62.95       68.74      3.84 o 
   5   2   9        9.06        8.60      1.69 o 
   6   2   9       19.17       21.90      3.10 o 
   7   2   9        3.86        5.11      1.38 o 
   8   2   9        0.19        0.09      0.71 o 
  -6   3   9        1.50        0.08      0.58 o 
  -5   3   9        3.01        2.75      0.67 o 
  -4   3   9       16.97       18.18      1.17 o 
  -3   3   9      154.11      143.68      5.83 o 
  -2   3   9        0.12        0.86      0.32 o 
  -1   3   9      299.23      336.67      9.18 o 
   0   3   9      111.00      113.72      4.21 o 
   1   3   9      487.37      529.48     12.15 o 
   2   3   9       36.37       39.95      1.94 o 
   3   3   9      600.21      677.43     14.39 o 
   4   3   9      178.21      164.19      7.12 o 
   5   3   9       53.19       52.31      3.42 o 
   6   3   9        6.59        8.55      1.30 o 
   7   3   9       61.24       61.74      4.16 o 
   8   3   9        2.00        0.08      0.72 o 
  -5   4   9       12.14       13.57      2.17 o 
  -4   4   9      187.38      176.90      6.99 o 
  -3   4   9      102.41      107.96      4.86 o 
  -2   4   9        1.75        2.93      0.82 o 
  -1   4   9      260.55      278.25      8.26 o 
   0   4   9      827.89      887.08     18.89 o 
   1   4   9       44.41       54.20      2.85 o 
   2   4   9       23.62       24.66      1.53 o 
   3   4   9      226.75      262.99      9.49 o 
   4   4   9       94.83       99.69      5.20 o 
   5   4   9      133.25      139.00      6.80 o 
   6   4   9        0.14        0.43      0.50 o 
   7   4   9        2.94        1.25      0.59 o 
   8   4   9        0.19        0.18      0.73 o 
  -5   5   9        0.02       -0.49      0.53 o 
  -4   5   9      281.75      244.06      8.73 o 
  -3   5   9       80.32       76.32      3.86 o 
  -2   5   9       15.36       24.24      1.66 o 
  -1   5   9      348.35      335.86      9.57 o 
   0   5   9       62.47       58.08      2.88 o 
   1   5   9       91.06       91.50      3.92 o 
   2   5   9       32.12       30.20      1.81 o 
   3   5   9       14.35       17.70      1.40 o 
   4   5   9      195.46      195.90      8.29 o 
   5   5   9      205.51      232.66     10.76 o 
   6   5   9        2.98        3.26      0.58 o 
   7   5   9       35.84       36.09      2.55 o 
   8   5   9       18.51       16.34      1.83 o 
  -5   6   9       17.76       18.33      1.26 o 
  -4   6   9       34.43       31.12      3.35 o 
  -3   6   9        2.08        5.11      0.63 o 
  -2   6   9       81.51       69.98      3.62 o 
  -1   6   9       26.36       28.35      2.14 o 
   0   6   9       39.54       40.22      1.75 o 
   1   6   9      254.31      237.76      6.42 o 
   2   6   9       34.91       34.62      2.03 o 
   3   6   9       80.95       77.31      4.37 o 
   4   6   9       64.00       62.72      3.93 o 
   5   6   9      259.31      258.14     10.46 o 
   6   6   9      195.78      205.59      9.36 o 
   7   6   9        0.09        0.48      0.42 o 
  -5   7   9       27.23       17.89      2.32 o 
  -4   7   9       36.06       40.94      4.06 o 
  -3   7   9       16.12       20.82      1.72 o 
  -2   7   9       10.53       15.34      2.33 o 
  -1   7   9     1316.71     1460.49     30.02 o 
   0   7   9        6.26        5.38      0.41 o 
   1   7   9      574.92      594.63     12.49 o 
   2   7   9       17.42       15.85      0.98 o 
   3   7   9       20.36       23.63      1.58 o 
   4   7   9       24.61       19.81      1.33 o 
   5   7   9      316.25      306.65      9.89 o 
   6   7   9      247.60      265.98      9.30 o 
   7   7   9       21.22       22.01      1.61 o 
  -5   8   9        0.00       -0.29      0.68 o 
  -4   8   9        0.82        1.34      0.82 o 
  -3   8   9      274.99      260.07     11.04 o 
  -2   8   9        6.76       12.77      1.82 o 
  -1   8   9     2050.69     2078.84     70.77 o 
   0   8   9      180.72      213.82      7.68 o 
   1   8   9     2141.53     2242.99     78.07 o 
   2   8   9       27.33       35.74      3.07 o 
   3   8   9        6.51        5.60      0.80 o 
   4   8   9       13.59        5.83      1.00 o 
   5   8   9      100.95       89.71      5.43 o 
   6   8   9        2.58        2.47      0.79 o 
   7   8   9       19.63       27.05      3.18 o 
  -4   9   9        1.77        0.84      0.64 o 
  -3   9   9      175.49      161.62      8.06 o 
  -2   9   9      134.70      130.43     12.06 o 
  -1   9   9       95.97      101.20      5.90 o 
   0   9   9       53.96       56.42      2.75 o 
   1   9   9     1944.36     2012.84     40.61 o 
   2   9   9      148.29      150.90      6.20 o 
   3   9   9        0.23        0.93      0.37 o 
   4   9   9        1.35        0.48      0.74 o 
   5   9   9        4.92        1.72      1.41 o 
   6   9   9        0.72        1.84      0.68 o 
  -4  10   9        6.43        3.69      0.81 o 
  -3  10   9      157.96      162.65     14.22 o 
  -2  10   9       91.22       92.60      6.47 o 
  -1  10   9       19.68       17.17      1.23 o 
   0  10   9      191.27      198.41      6.46 o 
   1  10   9      270.58      299.88     10.11 o 
   2  10   9      421.08      391.93     12.00 o 
   3  10   9      116.87      123.92      9.01 o 
   4  10   9       19.82       25.31      2.10 o 
   5  10   9       98.93       96.87      5.95 o 
   6  10   9        3.14        3.56      1.78 o 
  -3  11   9        0.00        0.01      0.64 o 
  -2  11   9        0.44        0.48      0.70 o 
  -1  11   9       76.92       79.13      5.04 o 
   0  11   9       92.12       97.04      8.26 o 
   1  11   9       63.91       65.52      4.39 o 
   2  11   9      163.24      156.76      6.68 o 
   3  11   9        0.33        1.54      1.25 o 
   4  11   9       16.62       17.58      1.24 o 
   5  11   9       16.38       12.15      1.21 o 
  -2  12   9        0.52        1.67      0.91 o 
  -1  12   9       26.63       27.81      2.17 o 
   0  12   9        0.00        0.60      0.74 o 
   1  12   9       24.33       17.77      1.57 o 
   2  12   9       82.15       86.03      5.94 o 
   3  12   9        0.36       -0.04      0.50 o 
   4  12   9        4.71        5.93      1.17 o 
   0  13   9        5.30        4.51      0.77 o 
   1  13   9        0.24        0.01      0.56 o 
   2  13   9        7.51        4.66      1.19 o 
   3  13   9       19.55       11.97      1.00 o 
  -1  -7  10        3.13        0.40      0.60 o 
   0  -7  10       38.09       37.77      2.82 o 
   1  -7  10       16.23        6.86      0.67 o 
   2  -7  10        8.66        6.38      0.78 o 
   3  -7  10       27.44       21.10      2.03 o 
  -2  -6  10      181.38      185.85      7.68 o 
  -1  -6  10        0.52        0.08      0.48 o 
   0  -6  10        0.21        0.03      0.43 o 
   1  -6  10        0.88        0.97      0.62 o 
   2  -6  10        0.01       -0.07      0.43 o 
   3  -6  10       22.38       20.60      2.34 o 
   4  -6  10      188.48      193.96      9.96 o 
  -3  -5  10       10.90        8.18      1.04 o 
  -2  -5  10      468.49      539.24     15.49 o 
  -1  -5  10      136.53      142.61      6.16 o 
   0  -5  10        1.53        0.77      0.38 o 
   1  -5  10        8.90       10.30      0.77 o 
   2  -5  10       34.48       35.27      2.17 o 
   3  -5  10       50.00       50.75      3.44 o 
   4  -5  10      144.16      139.32     17.32 o 
   5  -5  10        1.86        0.70      1.25 o 
  -4  -4  10       14.07        8.34      1.13 o 
  -3  -4  10      115.45      125.01      7.37 o 
  -2  -4  10       75.54       76.92      5.10 o 
  -1  -4  10       38.66       42.68      2.49 o 
   0  -4  10       60.02       57.80      3.25 o 
   1  -4  10        0.31        0.41      0.48 o 
   2  -4  10        4.35        4.77      0.48 o 
   3  -4  10       40.95       45.12      4.15 o 
   4  -4  10        1.19        0.87      0.97 o 
   5  -4  10        1.30        1.35      1.16 o 
   6  -4  10       15.30       10.04      1.65 o 
  -4  -3  10       24.29       26.09      1.99 o 
  -3  -3  10        0.42        0.47      0.68 o 
  -2  -3  10       50.61       57.07      4.08 o 
  -1  -3  10       12.50       11.84      1.35 o 
   0  -3  10       22.76       24.50      1.73 o 
   1  -3  10        3.51        4.70      0.40 o 
   2  -3  10       10.20       11.66      0.82 o 
   3  -3  10        0.59        2.25      0.52 o 
   4  -3  10      108.56      123.37     10.09 o 
   5  -3  10       23.29       25.94      2.65 o 
   6  -3  10       13.66       15.19      2.10 o 
  -4  -2  10       14.60        7.97      1.16 o 
  -3  -2  10      145.11      159.92      8.74 o 
  -2  -2  10       77.18       75.30      5.13 o 
  -1  -2  10        0.12        1.13      0.46 o 
   0  -2  10      402.22      421.40     11.83 o 
   1  -2  10      899.57      888.16     20.34 o 
   2  -2  10       35.56       32.99      2.18 o 
   3  -2  10       10.58       11.66      1.05 o 
   4  -2  10        4.51        6.21      1.13 o 
   5  -2  10        0.05        1.79      1.01 o 
   6  -2  10        3.06        3.72      1.23 o 
   7  -2  10      109.13      126.23     11.57 o 
  -5  -1  10       19.45       16.23      1.48 o 
  -4  -1  10       62.74       72.09      4.93 o 
  -3  -1  10     1647.31     1779.10     46.76 o 
  -2  -1  10      295.37      317.99     12.94 o 
  -1  -1  10       48.99       49.43      2.78 o 
   0  -1  10      302.62      305.68      9.25 o 
   1  -1  10      112.31      111.95      4.80 o 
   2  -1  10       53.33       58.99      3.83 o 
   3  -1  10       88.72       90.84      5.05 o 
   4  -1  10       12.04       15.36      2.00 o 
   5  -1  10        2.41        3.37      1.20 o 
   6  -1  10        2.24        4.73      1.35 o 
   7  -1  10        6.27        5.30      1.48 o 
  -5   0  10       20.22       17.39      1.52 o 
  -4   0  10       13.33       14.84      1.48 o 
  -3   0  10      475.42      509.70     18.35 o 
  -2   0  10      688.67      702.49     22.21 o 
  -1   0  10        7.60        8.74      1.01 o 
   0   0  10       61.11       51.80      3.75 o 
   1   0  10      792.85      795.97     22.26 o 
   2   0  10       41.57       41.50      3.49 o 
   3   0  10       28.66       31.94      2.43 o 
   4   0  10        0.22        4.65      1.06 o 
   5   0  10       26.33       29.40      3.63 o 
   6   0  10      131.78      147.83     12.52 o 
   7   0  10      243.51      294.41     21.19 o 
  -5   1  10       17.55       17.35      1.55 o 
  -4   1  10       80.87       82.33      7.78 o 
  -3   1  10      440.76      475.64     17.37 o 
  -2   1  10      531.95      550.80     18.43 o 
  -1   1  10      204.64      213.81      9.33 o 
   0   1  10        2.49        4.94      1.04 o 
   1   1  10       93.57      103.62      5.35 o 
   2   1  10        0.70        1.38      0.48 o 
   3   1  10      732.23      787.43     21.48 o 
   4   1  10       13.05       11.07      1.82 o 
   5   1  10      115.10      135.03     11.51 o 
   6   1  10       89.02      105.01      9.88 o 
   7   1  10       21.81       29.64      3.16 o 
  -5   2  10        2.09        1.95      0.76 o 
  -4   2  10        3.56        9.08      0.84 o 
  -3   2  10      684.29      696.60     16.65 o 
  -2   2  10       72.94       78.80      3.55 o 
  -1   2  10       26.74       35.89      2.76 o 
   0   2  10        0.00        0.97      0.56 o 
   1   2  10        4.23        7.33      0.77 o 
   2   2  10       66.49       64.50      2.83 o 
   3   2  10      275.41      305.29     10.79 o 
   4   2  10      134.30      144.12      6.44 o 
   5   2  10        1.04        1.79      1.43 o 
   6   2  10      202.48      232.38      9.87 o 
   7   2  10        8.49        4.45      0.89 o 
  -5   3  10       25.78       18.24      1.72 o 
  -4   3  10       69.65       60.75      3.13 o 
  -3   3  10       40.53       45.89      2.56 o 
  -2   3  10       10.30       10.19      1.38 o 
  -1   3  10       84.98      102.66      4.66 o 
   0   3  10       54.58       57.54      2.64 o 
   1   3  10        0.14        0.52      0.30 o 
   2   3  10       12.67       15.12      0.96 o 
   3   3  10       51.47       51.30      3.18 o 
   4   3  10       91.84       90.55      4.86 o 
   5   3  10       25.58       25.84      1.96 o 
   6   3  10      110.89      118.56     13.42 o 
   7   3  10       18.41       18.34      3.22 o 
   8   3  10       14.78        6.35      1.04 o 
  -5   4  10        0.25        0.07      0.49 o 
  -4   4  10        3.97        7.71      0.63 o 
  -3   4  10      131.98      141.43      5.86 o 
  -2   4  10       27.40       26.99      1.79 o 
  -1   4  10        4.31        7.35      0.55 o 
   0   4  10      142.09      146.86      5.26 o 
   1   4  10       48.42       48.98      2.60 o 
   2   4  10      121.51      121.99      4.32 o 
   3   4  10        4.90        3.30      0.48 o 
   4   4  10        0.28        4.05      0.60 o 
   5   4  10        8.39        9.17      0.79 o 
   6   4  10      565.75      669.03     20.86 o 
   7   4  10       25.69       24.73      2.07 o 
  -5   5  10        1.27        1.23      0.58 o 
  -4   5  10       18.85       19.59      1.99 o 
  -3   5  10       46.74       37.41      2.27 o 
  -2   5  10        7.06        6.25      0.61 o 
  -1   5  10      170.70      160.04      5.96 o 
   0   5  10       40.51       41.64      2.34 o 
   1   5  10      133.88      144.57      5.51 o 
   2   5  10       99.93      100.51      4.23 o 
   3   5  10        8.85        8.47      0.69 o 
   4   5  10        0.00        0.96      0.43 o 
   5   5  10       56.31       61.62      3.91 o 
   6   5  10     1091.28     1280.32     34.64 o 
   7   5  10       18.36       14.27      1.94 o 
  -5   6  10       22.47       12.99      3.17 o 
  -4   6  10       18.48       21.69      1.69 o 
  -3   6  10       96.34       70.27      3.64 o 
  -2   6  10      210.13      211.92      7.53 o 
  -1   6  10      555.78      603.43     15.03 o 
   0   6  10       38.71       39.32      1.93 o 
   1   6  10      287.36      307.00      9.22 o 
   2   6  10        0.36        1.10      0.37 o 
   3   6  10       53.02       54.10      3.48 o 
   4   6  10       77.56       80.55      4.73 o 
   5   6  10      237.48      262.73     10.75 o 
   6   6  10       42.04       45.94      3.25 o 
   7   6  10        0.02        2.41      1.75 o 
  -5   7  10        1.00       -0.05      0.62 o 
  -4   7  10        0.00        0.29      0.48 o 
  -3   7  10       30.07       25.91      2.57 o 
  -2   7  10       42.00       56.93      3.18 o 
  -1   7  10      187.87      203.77      8.88 o 
   0   7  10        9.11        9.26      0.68 o 
   1   7  10      129.02      135.76      6.62 o 
   2   7  10       19.85       21.93      1.27 o 
   3   7  10        0.35        1.89      0.36 o 
   4   7  10        3.36        5.83      0.56 o 
   5   7  10       51.77       48.65      2.82 o 
   6   7  10        3.46        3.57      0.69 o 
   7   7  10        4.23        3.00      1.00 o 
  -4   8  10       12.89       10.68      1.11 o 
  -3   8  10       40.59       45.46      3.16 o 
  -2   8  10      145.50      127.18      6.79 o 
  -1   8  10       52.34       45.85      3.42 o 
   0   8  10      278.34      300.96      9.15 o 
   1   8  10      115.09      115.96      5.17 o 
   2   8  10       21.63       14.00      1.61 o 
   3   8  10      575.89      561.85     18.07 o 
   4   8  10        2.19        4.38      0.51 o 
   5   8  10       39.33       34.64      2.59 o 
   6   8  10       54.72       49.41      3.55 o 
   7   8  10        3.19        3.09      0.64 o 
  -4   9  10        4.41        3.02      0.77 o 
  -3   9  10        0.69        1.04      0.61 o 
  -2   9  10        1.49        2.63      0.64 o 
  -1   9  10      224.12      235.11     10.33 o 
   0   9  10      453.60      499.26     17.05 o 
   1   9  10       14.52       13.43      1.33 o 
   2   9  10       19.28       11.95      0.90 o 
   3   9  10        3.53        3.14      0.47 o 
   4   9  10       13.08        8.17      1.38 o 
   5   9  10       51.13       49.00      3.72 o 
   6   9  10       11.52        7.70      0.84 o 
  -3  10  10        5.20        6.68      1.54 o 
  -2  10  10        3.18        6.01      0.63 o 
  -1  10  10       39.66       42.42      5.30 o 
   0  10  10       30.22       38.95      2.94 o 
   1  10  10      187.60      171.55      7.03 o 
   2  10  10      247.55      236.18      8.69 o 
   3  10  10        3.57        2.68      0.49 o 
   4  10  10       18.28       17.14      2.47 o 
   5  10  10       90.83       91.89      5.69 o 
   6  10  10        1.64        1.94      0.65 o 
  -2  11  10        5.39        6.60      1.31 o 
  -1  11  10       87.30       97.85      8.06 o 
   0  11  10       37.71       42.76      2.94 o 
   1  11  10        7.86        5.28      1.35 o 
   2  11  10        8.75        7.13      0.80 o 
   3  11  10        2.11        4.30      0.60 o 
   4  11  10        4.60        8.60      0.88 o 
   5  11  10       13.42        7.90      0.77 o 
  -1  12  10        1.26        4.72      2.25 o 
   0  12  10       19.14       18.97      3.75 o 
   1  12  10       30.95       27.67      1.83 o 
   2  12  10       27.77       19.82      2.72 o 
   3  12  10        0.57        0.08      0.55 o 
   4  12  10       12.52       13.65      1.05 o 
   0  13  10        9.81        4.82      0.87 o 
   1  13  10        1.99        0.39      0.55 o 
   2  13  10       35.57       42.09      3.19 o 
  -1  -6  11      151.98      157.50      6.89 o 
   0  -6  11        6.50        2.34      0.65 o 
   1  -6  11        5.73        4.08      0.63 o 
   2  -6  11        6.28        3.36      0.70 o 
   3  -6  11        2.13        0.97      0.58 o 
  -2  -5  11      148.67      162.60      8.79 o 
  -1  -5  11       45.21       39.96      3.30 o 
   0  -5  11        0.69        0.20      0.44 o 
   1  -5  11        8.13        8.66      0.64 o 
   2  -5  11       55.05       50.79      3.60 o 
   3  -5  11       23.39       15.90      1.05 o 
   4  -5  11       25.14       18.54      2.44 o 
  -3  -4  11       80.44       87.67      5.80 o 
  -2  -4  11      400.10      448.91     17.29 o 
  -1  -4  11      119.70      128.33      5.69 o 
   0  -4  11       42.10       43.62      2.50 o 
   1  -4  11       14.70       10.92      1.98 o 
   2  -4  11        1.82        2.09      0.42 o 
   3  -4  11       60.07       59.47      3.27 o 
   4  -4  11       32.92       26.60      3.21 o 
   5  -4  11       50.13       44.95      4.71 o 
  -3  -3  11        6.42        3.79      0.85 o 
  -2  -3  11       38.30       38.96      2.92 o 
  -1  -3  11       18.71       21.84      1.67 o 
   0  -3  11        1.25        1.96      0.58 o 
   1  -3  11       39.86       38.67      2.38 o 
   2  -3  11       86.78       91.47      4.40 o 
   3  -3  11        4.68        4.66      0.64 o 
   4  -3  11       55.19       67.04      6.58 o 
   5  -3  11       75.92       84.42      8.14 o 
   6  -3  11       40.14       38.35      4.42 o 
  -4  -2  11       56.83       48.18      3.47 o 
  -3  -2  11      152.77      159.33      8.74 o 
  -2  -2  11       28.34       30.81      2.28 o 
  -1  -2  11        3.74        3.93      0.93 o 
   0  -2  11      140.54      147.28      5.99 o 
   1  -2  11       31.92       35.45      2.29 o 
   2  -2  11       30.54       30.82      2.50 o 
   3  -2  11        0.02        1.36      0.48 o 
   4  -2  11        1.69        3.21      0.94 o 
   5  -2  11      198.48      222.20     16.29 o 
   6  -2  11       21.72       19.06      1.93 o 
  -4  -1  11        3.96        3.61      0.86 o 
  -3  -1  11        1.56        1.31      0.68 o 
  -2  -1  11      217.69      223.78     19.20 o 
  -1  -1  11      258.57      270.10      8.89 o 
   0  -1  11       64.71       64.06      3.41 o 
   1  -1  11      541.62      547.16     17.53 o 
   2  -1  11      102.14      104.43      5.60 o 
   3  -1  11        1.05        2.44      1.62 o 
   4  -1  11       37.09       37.28      4.38 o 
   5  -1  11      191.06      219.27     16.02 o 
   6  -1  11       38.07       39.91      4.51 o 
   7  -1  11        7.83        3.25      1.48 o 
  -4   0  11        6.01        4.69      1.38 o 
  -3   0  11       68.31       71.35      5.01 o 
  -2   0  11      153.55      160.60      8.45 o 
  -1   0  11       26.97       31.48      2.75 o 
   0   0  11       10.38       13.41      1.39 o 
   1   0  11        1.22        0.68      0.55 o 
   2   0  11      126.26      124.78      6.92 o 
   3   0  11        3.59        4.28      0.55 o 
   4   0  11        0.05        1.85      0.83 o 
   5   0  11       17.23       23.53      2.72 o 
   6   0  11       33.55       37.70      4.35 o 
   7   0  11       30.53       32.63      3.54 o 
  -5   1  11        0.71       -0.02      0.85 o 
  -4   1  11       25.62       23.41      1.86 o 
  -3   1  11       27.43       33.40      3.15 o 
  -2   1  11      203.97      219.55     10.18 o 
  -1   1  11        2.24        6.76      1.55 o 
   0   1  11      461.13      510.40     16.76 o 
   1   1  11       12.46       16.34      1.55 o 
   2   1  11      189.75      188.43     15.05 o 
   3   1  11       15.46       15.73      1.76 o 
   4   1  11      200.89      207.78     14.68 o 
   5   1  11       42.87       43.55      5.02 o 
   6   1  11        9.05       13.78      1.63 o 
   7   1  11       13.57       13.55      1.94 o 
  -5   2  11       30.16       25.67      2.05 o 
  -4   2  11       16.55       17.95      1.22 o 
  -3   2  11       55.74       46.09      3.56 o 
  -2   2  11       83.53       87.66      5.52 o 
  -1   2  11        0.03        0.80      0.72 o 
   0   2  11       51.84       54.08      3.88 o 
   1   2  11      759.59      762.24     23.82 o 
   2   2  11        0.35        2.32      0.59 o 
   3   2  11       11.67       11.17      1.86 o 
   4   2  11      224.13      236.51     15.65 o 
   5   2  11        2.69        4.76      1.01 o 
   6   2  11       36.92       39.69      4.24 o 
   7   2  11       13.57       15.17      2.03 o 
  -5   3  11       24.34       20.25      3.25 o 
  -4   3  11        9.65        8.72      0.99 o 
  -3   3  11      445.71      405.03     27.77 o 
  -2   3  11       25.97       32.19      3.30 o 
  -1   3  11        7.44       10.69      1.12 o 
   0   3  11      206.06      208.38      8.80 o 
   1   3  11        1.12        4.00      0.45 o 
   2   3  11       93.38       90.84      3.71 o 
   3   3  11       49.03       44.27      2.95 o 
   4   3  11       29.42       31.28      6.42 o 
   5   3  11       80.98       85.91     11.74 o 
   6   3  11       55.22       51.46      5.21 o 
   7   3  11        0.35        0.12      0.71 o 
  -5   4  11       74.06       81.63      5.45 o 
  -4   4  11        0.79        0.39      0.44 o 
  -3   4  11       24.30       22.59      1.21 o 
  -2   4  11        1.85        1.49      0.60 o 
  -1   4  11       32.12       25.17      1.69 o 
   0   4  11      120.83      128.64      4.26 o 
   1   4  11       48.79       47.04      2.53 o 
   2   4  11      184.83      188.60      6.01 o 
   3   4  11       50.20       47.97      3.77 o 
   4   4  11       47.91       39.95      5.19 o 
   5   4  11       70.64       71.03      4.44 o 
   6   4  11       22.92       14.36      1.68 o 
   7   4  11       88.89       85.02      5.13 o 
  -4   5  11       73.51       80.25      4.13 o 
  -3   5  11       37.36       41.55      2.41 o 
  -2   5  11      155.74      165.84      9.05 o 
  -1   5  11        2.35        1.64      0.39 o 
   0   5  11      738.02      797.36     18.19 o 
   1   5  11       24.66       25.98      1.70 o 
   2   5  11      641.38      702.97     32.62 o 
   3   5  11       20.08       22.10      2.19 o 
   4   5  11       13.43       11.51      1.49 o 
   5   5  11        4.69        5.34      1.18 o 
   6   5  11      473.99      556.12     21.74 o 
   7   5  11      186.83      206.24     13.83 o 
  -4   6  11        7.32        3.40      0.65 o 
  -3   6  11        2.43        0.83      0.77 o 
  -2   6  11      161.84      138.24      5.79 o 
  -1   6  11      128.81      141.44      5.66 o 
   0   6  11     1707.61     1761.87     62.82 o 
   1   6  11      867.88      985.78     22.14 o 
   2   6  11     1507.66     1655.55     51.10 o 
   3   6  11        0.25        1.80      1.44 o 
   4   6  11        1.69        1.56      0.52 o 
   5   6  11       97.64       91.85      5.26 o 
   6   6  11        0.94        4.46      0.84 o 
   7   6  11       10.31        4.06      1.49 o 
  -4   7  11        0.01       -0.01      0.58 o 
  -3   7  11        5.17        7.40      0.76 o 
  -2   7  11      327.21      299.78      9.74 o 
  -1   7  11      465.75      478.74     13.10 o 
   0   7  11      123.91      133.24      6.45 o 
   1   7  11       54.59       57.20      2.62 o 
   2   7  11     1863.18     1976.07     33.97 o 
   3   7  11      171.00      172.57      7.87 o 
   4   7  11       17.45       16.31      1.27 o 
   5   7  11        0.97        0.64      0.59 o 
   6   7  11       10.69        5.56      0.85 o 
   7   7  11       11.31        7.36      0.75 o 
  -4   8  11        0.26        0.39      0.67 o 
  -3   8  11        0.72        0.42      0.59 o 
  -2   8  11      345.05      341.82     20.84 o 
  -1   8  11       13.53       13.00      1.95 o 
   0   8  11      218.82      219.83      9.52 o 
   1   8  11       25.54       25.07      1.76 o 
   2   8  11      533.45      584.42     18.00 o 
   3   8  11      286.53      242.70     10.38 o 
   4   8  11      171.59      171.40      8.30 o 
   5   8  11       47.90       49.46      3.59 o 
   6   8  11       88.69       81.97      5.08 o 
  -3   9  11       32.36       30.86      5.14 o 
  -2   9  11       21.12       34.76      3.34 o 
  -1   9  11       43.75       43.25      3.04 o 
   0   9  11       63.37       71.74      4.57 o 
   1   9  11       87.93       93.96      4.58 o 
   2   9  11        0.64        0.68      0.36 o 
   3   9  11       66.45       62.25      4.18 o 
   4   9  11       12.48       12.93      1.35 o 
   5   9  11       11.15        9.63      0.84 o 
   6   9  11        0.17       -0.01      0.53 o 
  -3  10  11       27.48       32.31      2.21 o 
  -2  10  11       50.35       50.98      3.55 o 
  -1  10  11        6.44       10.51      2.12 o 
   0  10  11       63.89       69.13      4.52 o 
   1  10  11        6.64        7.60      0.81 o 
   2  10  11      113.96       83.46      4.42 o 
   3  10  11      156.64      163.03      8.25 o 
   4  10  11       24.33       23.79      1.69 o 
   5  10  11        6.55        6.24      1.18 o 
   6  10  11       10.35        8.58      0.94 o 
  -2  11  11        0.30        0.19      0.70 o 
  -1  11  11       28.85       28.60      3.47 o 
   0  11  11       13.29       15.81      1.49 o 
   1  11  11       25.41       21.72      1.59 o 
   2  11  11       42.75       44.37      3.17 o 
   3  11  11       44.84       47.76      3.39 o 
   4  11  11        1.45        0.31      0.48 o 
   5  11  11        5.10        5.66      0.67 o 
  -1  12  11       19.35       18.40      1.55 o 
   0  12  11        2.30        0.56      0.68 o 
   1  12  11        2.05        0.64      0.92 o 
   2  12  11       31.86       33.68      2.29 o 
   3  12  11        7.24        4.42      0.72 o 
   4  12  11        7.28        3.88      0.68 o 
  -1  -5  12        0.35        0.27      0.52 o 
   0  -5  12        0.13        0.31      0.49 o 
   1  -5  12       13.93        9.30      0.70 o 
   2  -5  12        1.32        0.40      0.47 o 
   3  -5  12        0.00        0.11      0.51 o 
  -2  -4  12       91.15       78.82      7.76 o 
  -1  -4  12       80.69       62.91      3.56 o 
   0  -4  12       16.41       15.28      1.38 o 
   1  -4  12      217.44      223.29      8.31 o 
   2  -4  12       92.58       91.85      4.52 o 
   3  -4  12        3.61        2.26      0.69 o 
   4  -4  12        0.25        0.17      1.16 o 
  -2  -3  12      864.77      989.12     37.96 o 
  -1  -3  12       43.76       46.48      3.38 o 
   0  -3  12       79.50       81.30      4.13 o 
   1  -3  12       99.31      100.14      4.72 o 
   2  -3  12      154.50      155.33      6.30 o 
   3  -3  12        9.72        9.49      0.89 o 
   4  -3  12       31.72       31.01      3.20 o 
   5  -3  12        2.65        2.25      1.23 o 
  -3  -2  12        0.36        0.44      0.81 o 
  -2  -2  12      311.35      308.19     15.67 o 
  -1  -2  12      328.84      358.15     25.03 o 
   0  -2  12        0.04        0.44      0.36 o 
   1  -2  12        6.23        8.05      0.70 o 
   2  -2  12      158.24      158.95      7.65 o 
   3  -2  12       11.06       11.86      1.00 o 
   4  -2  12        0.48       -0.38      0.99 o 
   5  -2  12        6.71        3.76      1.39 o 
   6  -2  12        1.72        0.69      1.38 o 
  -3  -1  12       43.29       45.20      3.40 o 
  -2  -1  12      520.01      595.47     20.99 o 
  -1  -1  12      410.07      431.03     16.32 o 
   0  -1  12       23.14       26.42      2.23 o 
   1  -1  12        0.29        1.30      0.63 o 
   2  -1  12        3.97        5.92      0.58 o 
   3  -1  12       11.14       10.14      0.96 o 
   4  -1  12      243.74      269.86     17.36 o 
   5  -1  12        0.00        0.37      0.96 o 
   6  -1  12       53.65       56.66      6.09 o 
  -4   0  12        0.02       -0.11      0.83 o 
  -3   0  12       12.46        7.78      0.80 o 
  -2   0  12      245.97      253.22     11.66 o 
  -1   0  12       37.28       44.15      3.51 o 
   0   0  12        9.30       10.52      1.06 o 
   1   0  12        0.12        2.80      0.54 o 
   2   0  12        5.66        7.27      0.67 o 
   3   0  12       23.52       20.28      1.66 o 
   4   0  12       46.77       47.52      5.11 o 
   5   0  12       39.56       49.32      5.44 o 
   6   0  12        4.38        5.93      1.59 o 
  -4   1  12       51.93       41.95      3.33 o 
  -3   1  12       40.33       42.05      2.99 o 
  -2   1  12       11.97       14.34      1.17 o 
  -1   1  12       17.80       19.47      1.76 o 
   0   1  12       39.93       43.66      3.46 o 
   1   1  12        9.84       12.93      1.25 o 
   2   1  12       24.13       23.91      3.75 o 
   3   1  12        0.24        1.42      0.61 o 
   4   1  12        9.83       15.48      2.16 o 
   5   1  12       51.22       53.07      5.61 o 
   6   1  12       13.65       11.69      1.39 o 
   7   1  12       13.95       10.88      1.86 o 
  -4   2  12       10.13        7.54      0.90 o 
  -3   2  12        8.76       13.26      1.14 o 
  -2   2  12       72.92       76.85      5.14 o 
  -1   2  12        0.11        0.62      0.45 o 
   0   2  12        1.55        2.97      0.54 o 
   1   2  12      168.51      160.43      7.60 o 
   2   2  12       72.47       69.90      8.11 o 
   3   2  12      155.23      146.99     10.97 o 
   4   2  12       19.18       20.79      2.63 o 
   5   2  12       15.09       14.93      1.83 o 
   6   2  12        3.65        4.65      1.48 o 
   7   2  12      152.98      176.37     14.69 o 
  -4   3  12        0.05        0.07      0.72 o 
  -3   3  12      104.91      112.15     11.22 o 
  -2   3  12       12.19        8.95      0.79 o 
  -1   3  12        0.58        0.43      0.44 o 
   0   3  12      101.10       97.73      5.65 o 
   1   3  12        1.09        2.33      0.45 o 
   2   3  12       11.16       15.87      1.30 o 
   3   3  12       11.01        8.65      1.41 o 
   4   3  12        0.13        0.55      0.85 o 
   5   3  12       27.39       40.25      4.85 o 
   6   3  12      119.05      163.51     13.44 o 
   7   3  12      419.64      512.84     30.33 o 
  -4   4  12       22.72       21.58      3.24 o 
  -3   4  12        1.94       -0.08      0.59 o 
  -2   4  12      141.97      122.91      6.93 o 
  -1   4  12       78.56       82.86      5.16 o 
   0   4  12      364.37      404.94     13.99 o 
   1   4  12       19.50       20.21      1.71 o 
   2   4  12      159.19      163.81      8.21 o 
   3   4  12       80.64       77.14      4.98 o 
   4   4  12       48.89       38.83      6.02 o 
   5   4  12        0.73       -0.09      0.56 o 
   6   4  12      214.48      234.55     10.40 o 
   7   4  12       12.41       11.13      1.96 o 
  -4   5  12       17.08       11.34      0.89 o 
  -3   5  12       16.64       11.39      0.77 o 
  -2   5  12        9.10        7.33      0.74 o 
  -1   5  12       95.41      117.77      5.48 o 
   0   5  12      119.25      129.95      5.14 o 
   1   5  12        2.38        3.56      0.66 o 
   2   5  12       24.86       26.48      1.54 o 
   3   5  12        1.22        1.22      0.53 o 
   4   5  12        2.79        3.93      1.06 o 
   5   5  12        0.29        0.53      0.59 o 
   6   5  12      156.07      179.12      8.73 o 
   7   5  12       17.85       11.06      2.24 o 
  -4   6  12       22.36       18.20      1.43 o 
  -3   6  12        1.39        0.23      0.50 o 
  -2   6  12       64.68       60.16      3.25 o 
  -1   6  12      283.46      257.48      8.58 o 
   0   6  12       74.74       93.04      4.19 o 
   1   6  12      229.82      235.76      8.17 o 
   2   6  12       73.32       68.24      2.97 o 
   3   6  12        0.93        3.43      1.18 o 
   4   6  12      401.99      408.45     14.48 o 
   5   6  12       31.45       34.48      4.27 o 
   6   6  12       29.21       15.88      1.93 o 
   7   6  12       67.25       55.08      3.90 o 
  -4   7  12        0.87        0.17      0.62 o 
  -3   7  12        9.66        8.30      0.90 o 
  -2   7  12       12.63       11.65      0.94 o 
  -1   7  12        9.10       12.55      2.36 o 
   0   7  12     1010.17     1113.96     24.42 o 
   1   7  12      553.76      614.07     13.63 o 
   2   7  12       48.19       52.87      3.01 o 
   3   7  12        0.82        0.58      0.56 o 
   4   7  12        1.07        1.13      0.66 o 
   5   7  12       71.63       63.63      5.59 o 
   6   7  12       79.28       72.09      4.66 o 
   7   7  12        5.55        1.28      0.64 o 
  -3   8  12        6.10        2.55      0.73 o 
  -2   8  12        4.15        7.08      1.39 o 
  -1   8  12       17.10       21.61      1.58 o 
   0   8  12        0.62        1.32      0.50 o 
   1   8  12       29.89       32.77      2.07 o 
   2   8  12      404.43      392.07     11.81 o 
   3   8  12      119.58      111.95      6.23 o 
   4   8  12        8.27        4.42      0.54 o 
   5   8  12        2.12        0.59      0.44 o 
   6   8  12       54.45       46.39      3.41 o 
  -3   9  12        0.41        0.57      0.70 o 
  -2   9  12       11.63        7.48      1.35 o 
  -1   9  12       29.62       30.30      2.16 o 
   0   9  12      112.40      122.50      6.58 o 
   1   9  12      198.31      212.76      9.15 o 
   2   9  12       13.72        9.49      2.00 o 
   3   9  12       51.14       52.53      3.69 o 
   4   9  12        4.15        5.38      0.57 o 
   5   9  12        7.07       10.96      0.89 o 
   6   9  12       32.52       28.00      2.26 o 
  -2  10  12       79.82       83.27      5.22 o 
  -1  10  12        1.33        2.08      0.64 o 
   0  10  12       11.24       11.21      1.54 o 
   1  10  12        0.37        0.10      0.84 o 
   2  10  12      123.23      136.68      7.29 o 
   3  10  12      108.48      101.15      6.09 o 
   4  10  12        0.90        1.42      0.52 o 
   5  10  12        6.30        3.52      1.00 o 
  -1  11  12        2.74        0.44      0.71 o 
   0  11  12       32.24       31.77      3.40 o 
   1  11  12        4.65        3.90      1.73 o 
   2  11  12        0.07        0.53      0.56 o 
   3  11  12        9.00       11.15      0.84 o 
   4  11  12        3.71        1.89      0.77 o 
   0  12  12       21.47        9.65      1.78 o 
   1  12  12        3.02        0.58      1.04 o 
   2  12  12        8.33        8.62      0.85 o 
   3  12  12        0.10        0.11      0.60 o 
   0  -4  13       14.69        9.38      1.57 o 
   1  -4  13       22.42       15.93      1.29 o 
   2  -4  13        9.87        5.07      0.84 o 
   3  -4  13       12.31        2.44      0.89 o 
  -1  -3  13       61.51       61.81      4.23 o 
   0  -3  13      134.92      140.24      6.17 o 
   1  -3  13        0.12        0.39      0.44 o 
   2  -3  13      500.70      547.58     18.51 o 
   3  -3  13       10.45        3.49      1.00 o 
   4  -3  13        3.29        0.94      1.17 o 
  -2  -2  13      106.65      106.34      6.61 o 
  -1  -2  13      104.61      112.37      6.69 o 
   0  -2  13        6.90        8.71      0.76 o 
   1  -2  13       45.81       46.26      3.86 o 
   2  -2  13       13.08       13.75      1.02 o 
   3  -2  13       85.09       75.55      4.85 o 
   4  -2  13       42.14       34.11      3.72 o 
   5  -2  13        0.60        0.65      1.20 o 
  -3  -1  13       33.23       30.20      2.65 o 
  -2  -1  13       10.87       10.25      0.90 o 
  -1  -1  13      176.48      208.48     13.83 o 
   0  -1  13        0.02        0.32      0.57 o 
   1  -1  13      262.74      277.95     11.68 o 
   2  -1  13      102.32      103.97      5.77 o 
   3  -1  13       39.57       35.12      4.07 o 
   4  -1  13       16.71       19.31      2.16 o 
   5  -1  13       63.58       63.42      6.55 o 
   6  -1  13       12.02        9.31      1.93 o 
  -3   0  13       24.35       25.99      1.95 o 
  -2   0  13        1.76        1.58      0.66 o 
  -1   0  13       37.00       33.77      2.72 o 
   0   0  13        6.27        7.66      2.10 o 
   1   0  13        0.11        1.61      0.78 o 
   2   0  13      258.81      275.09     11.02 o 
   3   0  13        2.62        3.61      0.94 o 
   4   0  13       29.41       29.51      3.20 o 
   5   0  13       80.41       77.23      7.65 o 
   6   0  13        3.68        1.85      1.20 o 
  -3   1  13       22.93       22.96      2.14 o 
  -2   1  13      441.52      451.15     17.42 o 
  -1   1  13        7.41        8.67      0.75 o 
   0   1  13        0.61        1.75      0.51 o 
   1   1  13       52.56       60.53      4.08 o 
   2   1  13        0.25        1.72      0.67 o 
   3   1  13       23.22       25.57      3.27 o 
   4   1  13      155.95      157.50     12.17 o 
   5   1  13        3.00        3.17      1.10 o 
   6   1  13        3.75        2.04      1.27 o 
  -3   2  13        7.63        2.72      0.86 o 
  -2   2  13        3.01        3.11      0.75 o 
  -1   2  13        3.15        4.63      0.63 o 
   0   2  13       29.02       32.57      2.69 o 
   1   2  13      105.62      111.91      6.20 o 
   2   2  13       42.35       45.70      3.25 o 
   3   2  13      125.02      106.14      9.14 o 
   4   2  13       84.57       90.84      8.45 o 
   5   2  13        0.35       -0.08      1.03 o 
   6   2  13       46.37       50.89      5.62 o 
  -3   3  13       64.57       71.08      4.84 o 
  -2   3  13        1.01        1.36      0.97 o 
  -1   3  13      149.12      158.43      8.34 o 
   0   3  13       14.96       14.36      1.33 o 
   1   3  13      130.10      125.49      6.46 o 
   2   3  13        0.95        3.07      0.52 o 
   3   3  13      390.02      380.91     20.74 o 
   4   3  13        4.14        7.54      1.16 o 
   5   3  13        0.83        1.42      1.06 o 
   6   3  13        2.34        1.87      1.27 o 
   7   3  13      428.33      572.66     33.64 o 
  -3   4  13        8.86        5.04      0.78 o 
  -2   4  13       21.56       21.54      1.66 o 
  -1   4  13       47.63       35.70      2.79 o 
   0   4  13      141.73      158.64      7.78 o 
   1   4  13      684.59      709.61     20.94 o 
   2   4  13      903.99      982.04     26.18 o 
   3   4  13      504.16      461.09     23.61 o 
   4   4  13        0.09        0.45      0.93 o 
   5   4  13       17.00       17.79      1.78 o 
   6   4  13       76.24       81.41      7.79 o 
   7   4  13      117.90      118.59     11.19 o 
  -3   5  13       22.08       10.92      0.85 o 
  -2   5  13        2.43        0.10      0.54 o 
  -1   5  13      544.63      537.64     18.02 o 
   0   5  13      599.66      635.42     19.64 o 
   1   5  13       29.50       33.48      2.45 o 
   2   5  13       83.96       84.96      4.54 o 
   3   5  13     1211.78     1285.34     50.80 o 
   4   5  13      106.28      116.20      9.65 o 
   5   5  13       62.92       73.12      7.18 o 
   6   5  13       15.33       12.74      1.75 o 
   7   5  13       51.99       38.74      4.33 o 
  -3   6  13        0.65       -0.09      0.55 o 
  -2   6  13       33.15       29.33      2.59 o 
  -1   6  13      217.69      198.01      7.25 o 
   0   6  13       12.22       16.03      1.26 o 
   1   6  13      248.03      259.23      8.20 o 
   2   6  13       54.32       57.15      2.86 o 
   3   6  13      479.91      518.57     17.10 o 
   4   6  13       92.76       86.21      7.21 o 
   5   6  13       70.50       67.74      4.33 o 
   6   6  13       33.00       32.20      2.56 o 
  -3   7  13        2.49        0.52      0.62 o 
  -2   7  13       24.64       23.96      2.41 o 
  -1   7  13        6.94       18.11      1.30 o 
   0   7  13      185.67      181.18      6.74 o 
   1   7  13      130.81      126.96      4.58 o 
   2   7  13       15.16       14.57      1.08 o 
   3   7  13       14.89       12.78      1.62 o 
   4   7  13        5.00        7.17      1.25 o 
   5   7  13       10.07        3.59      0.85 o 
   6   7  13        0.23        0.10      0.78 o 
  -3   8  13        0.08        0.19      0.71 o 
  -2   8  13        9.79       13.40      2.33 o 
  -1   8  13       69.71       69.11      4.26 o 
   0   8  13       28.85       39.85      3.90 o 
   1   8  13       37.80       31.54      2.70 o 
   2   8  13       75.85       80.93      4.94 o 
   3   8  13      188.46      165.41     11.24 o 
   4   8  13       60.40       54.22      5.37 o 
   5   8  13       41.75       38.14      5.56 o 
   6   8  13        1.62        1.54      0.57 o 
  -2   9  13        2.66        0.31      0.63 o 
  -1   9  13       11.89       13.92      1.12 o 
   0   9  13       64.88       72.40      5.06 o 
   1   9  13       14.58        9.67      1.47 o 
   2   9  13        3.62        3.33      0.65 o 
   3   9  13      158.72      149.13      7.85 o 
   4   9  13       37.78       37.83      2.90 o 
   5   9  13       10.56       10.06      2.11 o 
  -2  10  13        3.67        0.85      0.71 o 
  -1  10  13       34.71       42.46      6.44 o 
   0  10  13        1.49        1.53      0.65 o 
   1  10  13        9.31        3.88      1.70 o 
   2  10  13        0.26        0.20      0.48 o 
   3  10  13        5.68        6.84      0.91 o 
   4  10  13        0.06        0.23      0.52 o 
   5  10  13        0.92        0.03      0.57 o 
  -1  11  13        0.00        0.06      0.69 o 
   0  11  13       13.71       11.97      1.31 o 
   1  11  13        1.31        1.04      0.61 o 
   2  11  13       34.63       29.28      2.06 o 
   3  11  13        0.29        0.09      0.55 o 
   4  11  13        0.73        0.29      0.59 o 
   1  12  13        1.02        0.79      0.69 o 
   2  12  13        8.55        1.68      1.63 o 
   0  -3  14      172.45      161.59      6.98 o 
   1  -3  14        1.84        0.67      0.70 o 
   2  -3  14        2.23        0.71      0.56 o 
   3  -3  14        1.76       -0.27      1.04 o 
  -1  -2  14       42.89       38.40      2.95 o 
   0  -2  14       45.15       49.57      3.69 o 
   1  -2  14        3.66        2.48      0.65 o 
   2  -2  14        7.24        6.44      1.29 o 
   3  -2  14        0.06        0.55      0.92 o 
   4  -2  14        7.69        4.28      1.35 o 
  -2  -1  14       25.19       21.76      1.74 o 
  -1  -1  14       11.31        7.45      1.27 o 
   0  -1  14       18.13       17.93      1.40 o 
   1  -1  14       31.79       32.32      2.44 o 
   2  -1  14        0.50       -0.44      0.61 o 
   3  -1  14       19.05       13.40      1.73 o 
   4  -1  14        1.81        1.30      0.97 o 
   5  -1  14        1.77        1.30      1.10 o 
  -2   0  14        0.11       -0.14      0.79 o 
  -1   0  14       30.16       32.49      2.56 o 
   0   0  14        0.01        0.32      0.62 o 
   1   0  14        3.62        1.69      0.56 o 
   2   0  14       70.21       70.85      4.55 o 
   3   0  14       27.04       25.98      2.94 o 
   4   0  14       59.41       49.32      5.09 o 
   5   0  14       29.83       28.57      2.92 o 
  -2   1  14       90.12       80.00      5.48 o 
  -1   1  14        0.11       -0.16      0.66 o 
   0   1  14        0.09        0.77      0.54 o 
   1   1  14       47.47       45.97      3.61 o 
   2   1  14       41.29       44.59      3.14 o 
   3   1  14        4.28        4.16      0.99 o 
   4   1  14        8.31        6.80      1.18 o 
   5   1  14        9.02        7.30      1.38 o 
   6   1  14       29.97       30.29      3.75 o 
  -3   2  14       14.70       12.86      1.20 o 
  -2   2  14       49.52       41.60      3.21 o 
  -1   2  14       56.74       47.62      3.59 o 
   0   2  14       10.93       11.24      1.52 o 
   1   2  14      238.92      253.39     10.74 o 
   2   2  14        8.33        8.93      0.76 o 
   3   2  14       27.06       25.77      2.94 o 
   4   2  14       87.02       88.66      8.28 o 
   5   2  14        5.50        3.96      1.18 o 
   6   2  14       30.35       26.95      3.32 o 
  -3   3  14       13.71        6.80      1.42 o 
  -2   3  14       57.49       57.44      4.10 o 
  -1   3  14        8.95        9.53      0.80 o 
   0   3  14       42.72       49.83      3.61 o 
   1   3  14      113.97      126.04      6.68 o 
   2   3  14       20.03       18.71      1.48 o 
   3   3  14        0.09        0.24      0.79 o 
   4   3  14        0.01        0.55      0.89 o 
   5   3  14        8.25        6.35      1.37 o 
   6   3  14        7.29        3.31      1.35 o 
  -3   4  14       11.26        9.33      2.05 o 
  -2   4  14       12.91       13.61      1.11 o 
  -1   4  14       34.14       33.35      2.61 o 
   0   4  14      196.46      191.91      8.98 o 
   1   4  14      296.77      334.52     12.62 o 
   2   4  14       23.92       19.52      1.56 o 
   3   4  14       49.03       45.05      4.69 o 
   4   4  14        0.92       -0.21      0.99 o 
   5   4  14      159.00      167.42     13.38 o 
   6   4  14       13.15       11.40      1.72 o 
  -3   5  14        2.67        1.38      0.92 o 
  -2   5  14        3.53        2.42      0.95 o 
  -1   5  14       42.64       43.61      3.21 o 
   0   5  14        3.53        2.96      0.77 o 
   1   5  14     1708.52     1898.82     46.74 o 
   2   5  14      129.48      123.63      6.07 o 
   3   5  14      213.46      215.81     14.20 o 
   4   5  14        6.24        8.30      1.31 o 
   5   5  14        3.47        4.04      1.38 o 
   6   5  14       43.45       36.46      4.02 o 
  -3   6  14       60.62       70.64      4.92 o 
  -2   6  14       29.72       23.76      1.51 o 
  -1   6  14        2.18        0.99      0.75 o 
   0   6  14        2.30        2.17      0.66 o 
   1   6  14      119.54      118.96      6.05 o 
   2   6  14       46.86       51.38      5.10 o 
   3   6  14      328.08      336.21     19.24 o 
   4   6  14       62.22       56.10      5.40 o 
   5   6  14        5.28        1.93      1.23 o 
   6   6  14        0.05        0.13      1.42 o 
  -2   7  14       18.24        6.71      1.49 o 
  -1   7  14        1.53        0.20      0.78 o 
   0   7  14       43.69       42.35      2.90 o 
   1   7  14        9.79        5.57      0.83 o 
   2   7  14      297.99      305.13     12.25 o 
   3   7  14        1.01        1.80      1.46 o 
   4   7  14      102.79       87.67      6.38 o 
   5   7  14       24.25       13.15      1.37 o 
   6   7  14       10.63        3.61      1.51 o 
  -2   8  14        0.82        0.22      0.65 o 
  -1   8  14       22.50       22.84      1.77 o 
   0   8  14       15.15       19.74      1.61 o 
   1   8  14       15.87       14.36      1.28 o 
   2   8  14       29.62       19.47      2.35 o 
   3   8  14      100.22       97.37      5.82 o 
   4   8  14      227.39      223.38     13.98 o 
   5   8  14        8.99        4.59      1.38 o 
  -1   9  14        1.44        0.91      0.71 o 
   0   9  14        4.83        5.70      1.57 o 
   1   9  14       31.28       21.78      3.04 o 
   2   9  14        0.90        0.24      0.50 o 
   3   9  14        0.11        0.63      0.51 o 
   4   9  14       19.85        7.33      1.32 o 
   5   9  14        0.34        0.38      0.56 o 
  -1  10  14        1.67        1.36      0.74 o 
   0  10  14       10.98       11.62      1.47 o 
   1  10  14       16.89       18.74      2.01 o 
   2  10  14        2.10        0.63      0.54 o 
   3  10  14        3.53        1.71      0.55 o 
   4  10  14       20.25       18.00      1.41 o 
   1  11  14        1.70       -0.17      0.74 o 
   2  11  14        2.38        0.42      1.31 o 
   3  11  14      103.35       98.55      6.90 o 
   2  -2  15        5.63        1.97      0.72 o 
   0  -1  15        3.73        1.00      0.70 o 
   1  -1  15        3.31        1.29      0.68 o 
   2  -1  15       11.35        8.40      0.81 o 
   3  -1  15        2.14        0.37      0.96 o 
   4  -1  15        2.68        1.86      1.18 o 
  -1   0  15        0.06       -0.12      0.79 o 
   0   0  15        1.97        0.36      0.69 o 
   1   0  15       16.47       14.50      1.25 o 
   2   0  15       26.83       22.22      3.23 o 
   3   0  15        7.50        6.45      1.08 o 
   4   0  15       70.95       61.85      6.38 o 
  -1   1  15        5.57        3.32      1.26 o 
   0   1  15       55.40       52.61      3.86 o 
   1   1  15       17.69       14.80      1.28 o 
   2   1  15        2.50        0.97      0.59 o 
   3   1  15       14.82       11.45      1.32 o 
   4   1  15      119.87      123.97     10.40 o 
   5   1  15        1.56        2.56      1.21 o 
  -2   2  15        0.82        0.31      0.81 o 
  -1   2  15       38.03       38.09      3.85 o 
   0   2  15       21.82       18.55      2.29 o 
   1   2  15       58.52       54.48      3.88 o 
   2   2  15      119.80      109.66      6.08 o 
   3   2  15      434.15      424.92     23.43 o 
   4   2  15      146.72      146.88     11.82 o 
   5   2  15        9.06        6.95      1.45 o 
  -2   3  15       28.55       30.29      2.52 o 
  -1   3  15       66.73       57.75      4.18 o 
   0   3  15      447.79      472.17     17.28 o 
   1   3  15      390.59      427.92     19.49 o 
   2   3  15        0.12        0.66      0.69 o 
   3   3  15      173.58      149.90     11.50 o 
   4   3  15      569.23      597.10     30.35 o 
   5   3  15       17.89       17.96      2.07 o 
  -2   4  15        1.53        0.15      0.72 o 
  -1   4  15       43.59       43.86      3.80 o 
   0   4  15       51.28       48.57      3.59 o 
   1   4  15       29.12       29.03      2.30 o 
   2   4  15       93.84       91.56      7.64 o 
   3   4  15      130.05      127.40     10.23 o 
   4   4  15      263.88      289.06     18.60 o 
   5   4  15       24.60       21.55      2.32 o 
  -2   5  15       17.58       14.72      1.51 o 
  -1   5  15       20.40       15.86      1.86 o 
   0   5  15       27.94       15.85      1.75 o 
   1   5  15      129.45      133.73      6.90 o 
   2   5  15      240.85      242.23     14.72 o 
   3   5  15        1.60        1.94      0.86 o 
   4   5  15        0.97        1.58      1.07 o 
   5   5  15       80.45       77.09      7.49 o 
  -2   6  15        0.18        0.04      0.67 o 
  -1   6  15        1.73        2.06      1.49 o 
   0   6  15       14.51       10.28      1.45 o 
   1   6  15        7.74        8.51      2.03 o 
   2   6  15        1.62        0.11      0.68 o 
   3   6  15      113.39      114.99      9.42 o 
   4   6  15      117.30      114.77      9.64 o 
   5   6  15        0.25       -0.07      1.28 o 
  -1   7  15        2.35        0.25      0.88 o 
   0   7  15        4.56        1.85      0.88 o 
   1   7  15       44.93       42.50      5.72 o 
   2   7  15       29.85       22.44      1.97 o 
   3   7  15       19.25       12.71      1.85 o 
   4   7  15      135.19      138.85     11.41 o 
   5   7  15        5.72        0.32      1.39 o 
  -1   8  15        2.95        1.52      1.58 o 
   0   8  15       11.89        6.99      1.70 o 
   1   8  15       25.55       11.95      2.66 o 
   2   8  15        1.84        0.27      1.20 o 
   3   8  15        9.14        0.45      1.11 o 
   4   8  15        0.33        0.03      1.07 o 
   5   8  15        0.14        0.27      1.13 o 
   0   9  15        0.33        0.44      0.68 o 
   1   9  15        0.47       -0.25      0.65 o 
   2   9  15       13.73        6.82      1.59 o 
   3   9  15        5.83        2.96      0.77 o 
   4   9  15        1.85        0.13      0.59 o 
   1  10  15       34.92       38.30      7.21 o 
   2  10  15        0.06        0.17      1.35 o 
   3  10  15       17.58        9.70      2.59 o 
   1   0  16        2.45        0.70      0.73 o 
   2   0  16      109.44       84.62      5.74 o 
   0   1  16        9.79        5.22      1.04 o 
   1   1  16       22.08       14.37      1.34 o 
   2   1  16      104.25       95.53      8.40 o 
   3   1  16       43.04       33.59      3.75 o 
   4   1  16        2.52        0.30      1.13 o 
   0   2  16        2.08        0.94      0.68 o 
   1   2  16       68.68       60.60      4.28 o 
   2   2  16      198.46      185.85     12.92 o 
   3   2  16        0.21       -0.31      0.94 o 
   4   2  16       41.41       31.26      3.42 o 
  -1   3  16        0.95        0.19      0.79 o 
   0   3  16       15.52       11.93      1.14 o 
   1   3  16       51.91       52.99      3.87 o 
   2   3  16     1263.63     1296.97     51.63 o 
   3   3  16        0.83        0.63      0.94 o 
   4   3  16      186.05      192.64     14.10 o 
  -1   4  16       52.92       44.70      4.53 o 
   0   4  16        4.53        0.89      0.63 o 
   1   4  16       17.36       14.37      1.23 o 
   2   4  16      176.55      166.60     11.89 o 
   3   4  16       93.43       79.68      7.40 o 
   4   4  16      225.67      212.00     15.07 o 
   5   4  16       55.24       52.08      5.56 o 
  -1   5  16       13.61        8.11      1.02 o 
   0   5  16       13.30       11.95      1.09 o 
   1   5  16       11.02        9.24      0.92 o 
   2   5  16       28.70       24.25      3.03 o 
   3   5  16      116.83      104.62      8.92 o 
   4   5  16       26.48       20.88      2.45 o 
   5   5  16       57.52       39.56      4.55 o 
  -1   6  16       13.65        6.83      0.96 o 
   0   6  16        6.18        3.50      0.68 o 
   1   6  16        0.68        0.36      0.58 o 
   2   6  16        4.83        1.08      0.77 o 
   3   6  16       39.96       36.69      3.89 o 
   4   6  16       13.01        9.37      1.51 o 
   0   7  16       28.11       21.05      2.60 o 
   1   7  16        7.83        3.94      1.00 o 
   2   7  16        2.43        0.27      0.62 o 
   3   7  16        1.52       -0.08      1.16 o 
   4   7  16        9.23        1.23      1.30 o 
   0   8  16        2.25        0.13      1.56 o 
   1   8  16       45.12       34.24      4.60 o 
   1   9  16       10.17        5.95      1.58 o 
   3   9  16        6.37        0.38      0.69 o 
   2   3  17        9.93        4.17      1.01 o 
   1   4  17        0.05       -0.05      0.69 o 
   2   4  17       29.04       20.31      2.23 o 
   3   4  17       33.55       24.67      2.72 o 
   1   5  17        1.93        0.04      0.67 o 
   2   5  17        0.98       -0.08      0.83 o 
   3   5  17       36.21       21.88      2.62 o 
   1   6  17        7.83        3.44      0.77 o 
   2   6  17       55.49       44.87      5.09 o 
   3   6  17        7.53        3.13      1.07 o 
   2   7  17        9.43        2.57      1.14 o 
                                                 
